# Supplementary material for: 2-exo,5-endo,8,8,10-Penta­chloro­bornane
Source: Acta Crystallogr Sect E Struct Rep Online. 2008 Mar 12;64(Pt 4):o688. doi: 10.1107/S1600536808006235 (PMC2961057; doi:10.1107/S1600536808006235)
Supplement: Supplementary file 1 [file e-64-0o688-sup1.cif]

##############################################################################
###                                                                        ###
###        Electronic paper (Acta Crystallographica Section E)             ###
###                                                                        ###
##############################################################################
#                                                                            #
# This CIF contains the data in a paper accepted for publication in Acta     #
# Crystallographica Section E. It conforms to the requirements of Notes      #
# for Authors for Section E, and has been peer reviewed under the auspices   #
# of the IUCr Commission on Journals.                                        #
#                                                                            #
# Full details of the Crystallographic Information File format               #
# are given in the paper "The Crystallographic Information File (CIF):       #
# a New Standard Archive File for Crystallography" by S. R. Hall, F. H.      #
# Allen and I. D. Brown [Acta Cryst. (1991), A47, 655-685].                  #
#                                                                            #
# The current version of the core CIF dictionary is obtainable from          #
# ftp://ftp.iucr.org/pub/cif_core.dic. The current version number is 2.4.    #
#                                                                            #
# Software is freely available for graphical display of the structure(s) in  #
# this CIF.  For information consult the CIF home page http://www.iucr.org/  #
# cif/home.html                                                              #
#                                                                            #
# This file may be used for bona fide research purposes within the           #
# scientific community so long as proper attribution is given to the journal # 
# article from which it was obtained.                                        #
#                                                                            #
##############################################################################
                                             
data_global
_audit_creation_method     'SHELXL-97 with enCIFer 1.2'
_journal_date_recd_electronic     2008-02-01
_journal_date_accepted     2008-03-06
_journal_name_full     'Acta Crystallographica, Section E'
_journal_year     2008
_journal_volume     64
_journal_issue      4
_journal_page_first     o688
_journal_page_last     o688
_journal_paper_category     QO
_journal_coeditor_code     ZL2100
_publ_contact_author_name     'M. Sc. Arto Valkonen'
_publ_contact_author_address
;
  Department of Chemistry
  University of Jyv\"askyl\"a
  P. O. Box 35
  FIN-40014 University of Jyv\"askyl\"a
  Finland
;
_publ_contact_author_email     arto.valkonen@jyu.fi
_publ_contact_author_fax     '+358 14 260 2501'
_publ_contact_author_phone     '+358 14 260 2670'
_publ_section_title
;
2-<i>exo</i>,5-<i>endo</i>,8,8,10-Pentachlorobornane
;
loop_
    _publ_author_name
    _publ_author_footnote
    _publ_author_address
    'Valkonen, Arto' .
; University of Jyv\"askyl\"a
  Department of Chemistry
  PO Box 35
  FIN-40014 Jyv\"askyl\"a
  Finland
;
    'Kolehmainen, Erkki' .
; University of Jyv\"askyl\"a
  Department of Chemistry
  PO Box 35
  FIN-40014 Jyv\"askyl\"a
  Finland
;
    'Nikiforov, Vladimir' .
; St Petersburg University
  Department of Chemistry
  198504
  Petrodvorets
  Universitetskii pr. 26
  St Petersburg
  Russian Federation
;
data_I
_chemical_name_systematic
;
2-<i>exo</i>,5-<i>endo</i>,8,8,10-Pentachlorobornane
;
_chemical_name_common     ?
_chemical_formula_moiety     'C10 H13 Cl5'
_chemical_formula_sum     'C10 H13 Cl5'
_chemical_formula_iupac     'C10 H13 Cl5'
_chemical_formula_weight     310.45
_chemical_melting_point     '385'
_symmetry_cell_setting     orthorhombic
_symmetry_space_group_name_H-M     'P b c a'
_symmetry_space_group_name_Hall     '-P 2ac 2ab'
loop_
    _symmetry_equiv_pos_as_xyz
    'x, y, z'
    '-x+1/2, -y, z+1/2'
    'x+1/2, -y+1/2, -z'
    '-x, y+1/2, -z+1/2'
    '-x, -y, -z'
    'x-1/2, y, -z-1/2'
    '-x-1/2, y-1/2, z'
    'x, -y-1/2, z-1/2'
_cell_length_a     12.2386(2)
_cell_length_b     9.07010(10)
_cell_length_c     23.0822(3)
_cell_angle_alpha     90.00
_cell_angle_beta     90.00
_cell_angle_gamma     90.00
_cell_volume     2562.25(6)
_cell_formula_units_Z     8
_cell_measurement_reflns_used     61337
_cell_measurement_theta_min     0.407
_cell_measurement_theta_max     28.283
_cell_measurement_temperature     173(2)
_exptl_crystal_description     block
_exptl_crystal_colour     colourless
_exptl_crystal_size_max     0.24
_exptl_crystal_size_mid     0.16
_exptl_crystal_size_min     0.10
_exptl_crystal_density_diffrn     1.610
_exptl_crystal_density_meas     ?
_exptl_crystal_density_method     'not measured'
_exptl_crystal_F_000     1264
_exptl_absorpt_coefficient_mu     1.097
_exptl_absorpt_correction_type     multi-scan
_exptl_absorpt_process_details
                                '(MULABS in PLATON; Blessing, 1995; Spek, 2003)'
_exptl_absorpt_correction_T_min     0.7787
_exptl_absorpt_correction_T_max     0.8982
_exptl_special_details
;
;
_diffrn_ambient_temperature     173(2)
_diffrn_radiation_type     MoK\a
_diffrn_radiation_wavelength     0.71073
_diffrn_radiation_source     'fine-focus sealed tube'
_diffrn_radiation_monochromator     graphite
_diffrn_measurement_device_type     'Bruker Kappa APEXII'
_diffrn_measurement_method     '\f and \w'
_diffrn_detector_area_resol_mean     9
_diffrn_reflns_number     35431
_diffrn_reflns_av_R_equivalents     0.0638
_diffrn_reflns_av_sigmaI/netI     0.0213
_diffrn_reflns_theta_min     2.43
_diffrn_reflns_theta_max     26.37
_diffrn_reflns_theta_full     26.37
_diffrn_measured_fraction_theta_max     0.997
_diffrn_measured_fraction_theta_full     0.997
_diffrn_reflns_limit_h_min     -15
_diffrn_reflns_limit_h_max     15
_diffrn_reflns_limit_k_min     -10
_diffrn_reflns_limit_k_max     11
_diffrn_reflns_limit_l_min     -28
_diffrn_reflns_limit_l_max     27
_diffrn_standards_number     ?
_diffrn_standards_interval_count     ?
_diffrn_standards_interval_time     ?
_diffrn_standards_decay_%     ?
_refine_special_details
;
 Refinement of F^2^ against ALL reflections.  The weighted R-factor wR and
 goodness of fit S are based on F^2^, conventional R-factors R are based
 on F, with F set to zero for negative F^2^. The threshold expression of
 F^2^ > 2sigma(F^2^) is used only for calculating R-factors(gt) etc. and is
 not relevant to the choice of reflections for refinement.  R-factors based
 on F^2^ are statistically about twice as large as those based on F, and R-
 factors based on ALL data will be even larger.
;
_reflns_number_total     2612
_reflns_number_gt     2440
_reflns_threshold_expression     I>2\s(I)
_refine_ls_structure_factor_coef     Fsqd
_refine_ls_matrix_type     full
_refine_ls_R_factor_all     0.0951
_refine_ls_R_factor_gt     0.0911
_refine_ls_wR_factor_gt     0.1897
_refine_ls_wR_factor_ref     0.1913
_refine_ls_goodness_of_fit_ref     1.255
_refine_ls_restrained_S_all     1.223
_refine_ls_number_reflns     2612
_refine_ls_number_parameters     185
_refine_ls_number_restraints     167
_refine_ls_hydrogen_treatment     constr
_refine_ls_weighting_scheme     calc
_refine_ls_weighting_details
                     'calc w=1/[\s^2^(Fo^2^)+27.3151P] where P=(Fo^2^+2Fc^2^)/3'
_atom_sites_solution_hydrogens     geom
_atom_sites_solution_primary     direct
_atom_sites_solution_secondary     difmap
_refine_ls_shift/su_max     0.000
_refine_ls_shift/su_mean     0.000
_refine_diff_density_max     0.884
_refine_diff_density_min     -0.800
_refine_ls_extinction_method     none
_refine_ls_extinction_coef     ?
loop_
    _atom_type_symbol
    _atom_type_description
    _atom_type_scat_dispersion_real
    _atom_type_scat_dispersion_imag
    _atom_type_scat_source
    'C' 'C' 0.0033 0.0016
                         'International Tables Vol C Tables 4.2.6.8 and 6.1.1.4'
    'H' 'H' 0.0000 0.0000
                         'International Tables Vol C Tables 4.2.6.8 and 6.1.1.4'
    'Cl' 'Cl' 0.1484 0.1585
                         'International Tables Vol C Tables 4.2.6.8 and 6.1.1.4'
_computing_data_collection     'COLLECT (Bruker, 2004)'
_computing_cell_refinement     'DENZO-SMN (Otwinowski & Minor, 1997)'
_computing_data_reduction     'DENZO-SMN (Otwinowski & Minor, 1997)'
_computing_structure_solution     'SIR2002 (Burla <i>et al.</i>,  2003)'
_computing_structure_refinement     'SHELXL97 (Sheldrick, 2008)'
_computing_molecular_graphics     'ORTEP-3 for Windows (Farrugia, 1997)'
_computing_publication_material
          'SHELXL97 (Sheldrick, 2008) and Mercury (Macrae <i>et al.</i>,  2006)'
loop_
    _atom_site_type_symbol
    _atom_site_label
    _atom_site_fract_x
    _atom_site_fract_y
    _atom_site_fract_z
    _atom_site_U_iso_or_equiv
    _atom_site_adp_type
    _atom_site_calc_flag
    _atom_site_refinement_flags
    _atom_site_occupancy
    _atom_site_disorder_assembly
    _atom_site_disorder_group
    C C1 0.0424(15) 0.7026(18) 0.5949(9) 0.0283(17) Uani d PDU 0.58(5) A 1
    C C2 0.1274(12) 0.8287(19) 0.5994(11) 0.033(3) Uani d PDU 0.58(5) A 1
    H H2 0.1367 0.8786 0.5611 0.040 Uiso calc PR 0.58(5) A 1
    C C3 0.0694(11) 0.933(2) 0.6431(10) 0.036(4) Uani d PDU 0.58(5) A 1
    H H3A 0.1136 0.9426 0.6789 0.043 Uiso calc PR 0.58(5) A 1
    H H3B 0.0605 1.0324 0.6259 0.043 Uiso calc PR 0.58(5) A 1
    C C10 0.0790(16) 0.5631(17) 0.5651(9) 0.030(4) Uani d PDU 0.58(5) A 1
    H H10A 0.0142 0.5023 0.5558 0.036 Uiso calc PR 0.58(5) A 1
    H H10B 0.1258 0.5058 0.5919 0.036 Uiso calc PR 0.58(5) A 1
    Cl Cl1 0.2573(10) 0.7613(16) 0.6257(11) 0.073(4) Uani d PDU 0.58(5) A 1
    Cl Cl5 0.1540(13) 0.6004(11) 0.4994(7) 0.064(3) Uani d PDU 0.58(5) A 1
    C C1B 0.046(2) 0.722(3) 0.5991(12) 0.0283(17) Uani d PDU 0.42(5) A 2
    C C2B 0.1255(15) 0.848(3) 0.6172(13) 0.032(4) Uani d PDU 0.42(5) A 2
    H H2B 0.1401 0.9060 0.5812 0.038 Uiso calc PR 0.42(5) A 2
    C C3B 0.0629(16) 0.951(3) 0.6584(13) 0.036(5) Uani d PDU 0.42(5) A 2
    H H3B1 0.0960 0.9553 0.6976 0.044 Uiso calc PR 0.42(5) A 2
    H H3B2 0.0552 1.0522 0.6426 0.044 Uiso calc PR 0.42(5) A 2
    C C10B 0.103(2) 0.580(3) 0.5818(12) 0.033(5) Uani d PDU 0.42(5) A 2
    H H10C 0.0492 0.5000 0.5770 0.040 Uiso calc PR 0.42(5) A 2
    H H10D 0.1561 0.5509 0.6122 0.040 Uiso calc PR 0.42(5) A 2
    Cl Cl1B 0.2570(13) 0.795(3) 0.6450(13) 0.072(5) Uani d PDU 0.42(5) A 2
    Cl Cl5B 0.174(2) 0.613(2) 0.5141(13) 0.082(6) Uani d PDU 0.42(5) A 2
    Cl Cl2 -0.12193(14) 1.06930(17) 0.57587(8) 0.0370(4) Uani d . 1 . .
    Cl Cl3 -0.08571(17) 0.4090(2) 0.65640(9) 0.0484(5) Uani d . 1 A .
    Cl Cl4 -0.20761(15) 0.6378(3) 0.71306(9) 0.0519(6) Uani d . 1 A .
    C C4 -0.0439(6) 0.8662(7) 0.6575(3) 0.0340(14) Uani d DU 1 . .
    H H4B -0.0899 0.8915 0.6920 0.041 Uiso calc PR 0.42(5) A 2
    H H4A -0.0797 0.9043 0.6935 0.041 Uiso d PR 0.58(5) A 1
    C C5 -0.1096(5) 0.8816(6) 0.6013(3) 0.0261(13) Uani d . 1 A .
    H H5 -0.1842 0.8390 0.6071 0.031 Uiso calc R 1 . .
    C C6 -0.0450(5) 0.7843(7) 0.5581(3) 0.0308(13) Uani d DU 1 . .
    H H6C -0.0136 0.8434 0.5261 0.037 Uiso calc PR 0.42(5) A 2
    H H6D -0.0911 0.7046 0.5419 0.037 Uiso calc PR 0.42(5) A 2
    H H6A -0.0098 0.8459 0.5281 0.037 Uiso d PR 0.58(5) A 1
    H H6B -0.0944 0.7130 0.5389 0.037 Uiso d PR 0.58(5) A 1
    C C7 -0.0150(5) 0.6992(7) 0.6571(3) 0.0264(13) Uani d . 1 A .
    C C8 -0.1180(5) 0.6021(7) 0.6551(3) 0.0295(14) Uani d . 1 . .
    H H8 -0.1576 0.6236 0.6181 0.035 Uiso calc R 1 A .
    C C9 0.0549(6) 0.6536(9) 0.7084(3) 0.0469(19) Uani d . 1 . .
    H H9A 0.1201 0.7162 0.7102 0.070 Uiso calc R 1 A .
    H H9B 0.0770 0.5504 0.7040 0.070 Uiso calc R 1 . .
    H H9C 0.0127 0.6649 0.7443 0.070 Uiso calc R 1 . .
loop_
    _atom_site_aniso_label
    _atom_site_aniso_U_11
    _atom_site_aniso_U_22
    _atom_site_aniso_U_33
    _atom_site_aniso_U_12
    _atom_site_aniso_U_13
    _atom_site_aniso_U_23
    C1 0.027(3) 0.019(4) 0.039(4) 0.001(3) 0.009(2) 0.002(3)
    C2 0.028(4) 0.028(5) 0.044(7) -0.002(4) 0.000(5) 0.002(5)
    C3 0.043(5) 0.023(6) 0.042(8) -0.010(4) -0.015(5) -0.006(5)
    C10 0.034(6) 0.023(5) 0.034(7) -0.001(4) 0.008(5) 0.003(5)
    Cl1 0.024(2) 0.049(4) 0.148(11) -0.008(2) -0.010(4) 0.028(5)
    Cl5 0.097(6) 0.031(3) 0.063(5) 0.004(4) 0.054(5) 0.002(3)
    C1B 0.027(3) 0.019(4) 0.039(4) 0.001(3) 0.009(2) 0.002(3)
    C2B 0.027(5) 0.032(7) 0.037(8) -0.005(5) 0.001(5) 0.010(6)
    C3B 0.044(6) 0.028(7) 0.037(9) -0.008(5) -0.011(6) -0.008(6)
    C10B 0.036(8) 0.031(6) 0.033(8) 0.006(6) 0.008(6) 0.001(6)
    Cl1B 0.026(3) 0.070(10) 0.120(12) -0.009(5) -0.013(5) 0.060(9)
    Cl5B 0.091(9) 0.077(9) 0.078(10) 0.056(7) 0.062(8) 0.031(7)
    Cl2 0.0420(9) 0.0262(8) 0.0426(9) 0.0103(7) 0.0038(7) 0.0046(7)
    Cl3 0.0581(12) 0.0293(9) 0.0577(12) -0.0116(8) 0.0108(9) 0.0093(8)
    Cl4 0.0378(9) 0.0703(13) 0.0475(10) 0.0127(9) 0.0193(8) 0.0182(10)
    C4 0.038(3) 0.031(3) 0.033(3) 0.004(3) -0.003(3) -0.003(3)
    C5 0.024(3) 0.024(3) 0.030(3) 0.003(2) -0.001(2) 0.002(2)
    C6 0.039(3) 0.028(3) 0.025(3) 0.002(3) 0.003(3) 0.001(3)
    C7 0.028(3) 0.022(3) 0.030(3) 0.000(2) -0.002(3) 0.000(2)
    C8 0.022(3) 0.033(3) 0.034(3) -0.004(3) 0.002(3) 0.008(3)
    C9 0.041(4) 0.045(4) 0.055(5) -0.005(3) -0.022(4) 0.013(4)
_geom_special_details
;
 All esds (except the esd in the dihedral angle between two l.s. planes)
 are estimated using the full covariance matrix.  The cell esds are taken
 into account individually in the estimation of esds in distances, angles
 and torsion angles; correlations between esds in cell parameters are only
 used when they are defined by crystal symmetry.  An approximate (isotropic)
 treatment of cell esds is used for estimating esds involving l.s. planes.
;
loop_
    _geom_bond_atom_site_label_1
    _geom_bond_atom_site_label_2
    _geom_bond_site_symmetry_2
    _geom_bond_distance
    _geom_bond_publ_flag
    C1 C10 . 1.507(13) ?
    C1 C2 . 1.550(14) ?
    C1 C6 . 1.553(12) ?
    C1 C7 . 1.60(3) ?
    C2 C3 . 1.556(16) ?
    C2 Cl1 . 1.808(11) ?
    C2 H2 . 1.0000 ?
    C3 C4 . 1.550(13) ?
    C3 H3A . 0.9900 ?
    C3 H3B . 0.9900 ?
    C10 Cl5 . 1.806(11) ?
    C10 H10A . 0.9900 ?
    C10 H10B . 0.9900 ?
    C1B C10B . 1.515(15) ?
    C1B C7 . 1.55(3) ?
    C1B C2B . 1.557(15) ?
    C1B C6 . 1.569(15) ?
    C2B C3B . 1.542(18) ?
    C2B Cl1B . 1.798(14) ?
    C2B H2B . 1.0000 ?
    C3B C4 . 1.519(15) ?
    C3B H3B1 . 0.9900 ?
    C3B H3B2 . 0.9900 ?
    C10B Cl5B . 1.811(14) ?
    C10B H10C . 0.9900 ?
    C10B H10D . 0.9900 ?
    Cl2 C5 . 1.807(6) ?
    Cl3 C8 . 1.796(7) ?
    Cl4 C8 . 1.760(7) ?
    C4 C5 . 1.533(9) ?
    C4 C7 . 1.556(9) ?
    C4 H4B . 1.0000 ?
    C4 H4A . 1.0000 ?
    C5 C6 . 1.549(8) ?
    C5 H5 . 1.0000 ?
    C6 H6C . 0.9900 ?
    C6 H6D . 0.9900 ?
    C6 H6A . 0.9900 ?
    C6 H6B . 0.9900 ?
    C7 C9 . 1.519(9) ?
    C7 C8 . 1.538(8) ?
    C8 H8 . 1.0000 ?
    C9 H9A . 0.9800 ?
    C9 H9B . 0.9800 ?
    C9 H9C . 0.9800 ?
loop_
    _geom_angle_atom_site_label_1
    _geom_angle_atom_site_label_2
    _geom_angle_atom_site_label_3
    _geom_angle_site_symmetry_1
    _geom_angle_site_symmetry_3
    _geom_angle
    _geom_angle_publ_flag
    C10 C1 C2 . . 116.8(15) ?
    C10 C1 C6 . . 110.9(13) ?
    C2 C1 C6 . . 98.5(11) ?
    C10 C1 C7 . . 121.5(14) ?
    C2 C1 C7 . . 104.4(12) ?
    C6 C1 C7 . . 101.3(12) ?
    C1 C2 C3 . . 100.8(11) ?
    C1 C2 Cl1 . . 111.3(11) ?
    C3 C2 Cl1 . . 112.9(12) ?
    C1 C2 H2 . . 110.5 ?
    C3 C2 H2 . . 110.5 ?
    Cl1 C2 H2 . . 110.5 ?
    C4 C3 C2 . . 108.0(11) ?
    C4 C3 H3A . . 110.1 ?
    C2 C3 H3A . . 110.1 ?
    C4 C3 H3B . . 110.1 ?
    C2 C3 H3B . . 110.1 ?
    H3A C3 H3B . . 108.4 ?
    C1 C10 Cl5 . . 112.1(13) ?
    C1 C10 H10A . . 109.2 ?
    Cl5 C10 H10A . . 109.2 ?
    C1 C10 H10B . . 109.2 ?
    Cl5 C10 H10B . . 109.2 ?
    H10A C10 H10B . . 107.9 ?
    C10B C1B C7 . . 109.9(18) ?
    C10B C1B C2B . . 113.7(18) ?
    C7 C1B C2B . . 99.7(16) ?
    C10B C1B C6 . . 118.4(18) ?
    C7 C1B C6 . . 103.1(16) ?
    C2B C1B C6 . . 109.9(15) ?
    C3B C2B C1B . . 107.6(15) ?
    C3B C2B Cl1B . . 112.8(16) ?
    C1B C2B Cl1B . . 117.3(15) ?
    C3B C2B H2B . . 106.1 ?
    C1B C2B H2B . . 106.1 ?
    Cl1B C2B H2B . . 106.1 ?
    C4 C3B C2B . . 96.3(14) ?
    C4 C3B H3B1 . . 112.5 ?
    C2B C3B H3B1 . . 112.5 ?
    C4 C3B H3B2 . . 112.5 ?
    C2B C3B H3B2 . . 112.5 ?
    H3B1 C3B H3B2 . . 110.0 ?
    C1B C10B Cl5B . . 108.0(19) ?
    C1B C10B H10C . . 110.1 ?
    Cl5B C10B H10C . . 110.1 ?
    C1B C10B H10D . . 110.1 ?
    Cl5B C10B H10D . . 110.1 ?
    H10C C10B H10D . . 108.4 ?
    C3B C4 C5 . . 114.6(13) ?
    C5 C4 C3 . . 104.6(10) ?
    C3B C4 C7 . . 107.4(12) ?
    C5 C4 C7 . . 101.7(5) ?
    C3 C4 C7 . . 100.2(8) ?
    C3B C4 H4B . . 110.9 ?
    C5 C4 H4B . . 110.9 ?
    C3 C4 H4B . . 125.7 ?
    C7 C4 H4B . . 110.9 ?
    C3B C4 H4A . . 100.9 ?
    C5 C4 H4A . . 116.2 ?
    C3 C4 H4A . . 115.7 ?
    C7 C4 H4A . . 116.2 ?
    C4 C5 C6 . . 103.0(5) ?
    C4 C5 Cl2 . . 113.9(4) ?
    C6 C5 Cl2 . . 111.7(4) ?
    C4 C5 H5 . . 109.3 ?
    C6 C5 H5 . . 109.3 ?
    Cl2 C5 H5 . . 109.3 ?
    C5 C6 C1 . . 105.8(9) ?
    C5 C6 C1B . . 100.4(12) ?
    C5 C6 H6C . . 111.7 ?
    C1 C6 H6C . . 113.4 ?
    C1B C6 H6C . . 111.7 ?
    C5 C6 H6D . . 111.7 ?
    C1 C6 H6D . . 104.6 ?
    C1B C6 H6D . . 111.7 ?
    H6C C6 H6D . . 109.5 ?
    C5 C6 H6A . . 110.6 ?
    C1 C6 H6A . . 110.6 ?
    C1B C6 H6A . . 108.5 ?
    H6D C6 H6A . . 113.2 ?
    C5 C6 H6B . . 110.4 ?
    C1 C6 H6B . . 110.7 ?
    C1B C6 H6B . . 117.9 ?
    H6C C6 H6B . . 104.9 ?
    H6A C6 H6B . . 108.7 ?
    C9 C7 C8 . . 109.2(5) ?
    C9 C7 C1B . . 116.0(7) ?
    C8 C7 C1B . . 116.5(10) ?
    C9 C7 C4 . . 112.8(6) ?
    C8 C7 C4 . . 111.8(5) ?
    C1B C7 C4 . . 89.2(9) ?
    C9 C7 C1 . . 117.3(7) ?
    C8 C7 C1 . . 110.1(8) ?
    C4 C7 C1 . . 95.0(7) ?
    C7 C8 Cl4 . . 112.5(5) ?
    C7 C8 Cl3 . . 112.2(4) ?
    Cl4 C8 Cl3 . . 107.7(3) ?
    C7 C8 H8 . . 108.1 ?
    Cl4 C8 H8 . . 108.1 ?
    Cl3 C8 H8 . . 108.1 ?
    C7 C9 H9A . . 109.5 ?
    C7 C9 H9B . . 109.5 ?
    H9A C9 H9B . . 109.5 ?
    C7 C9 H9C . . 109.5 ?
    H9A C9 H9C . . 109.5 ?
    H9B C9 H9C . . 109.5 ?
loop_
    _geom_torsion_atom_site_label_1
    _geom_torsion_atom_site_label_2
    _geom_torsion_atom_site_label_3
    _geom_torsion_atom_site_label_4
    _geom_torsion_site_symmetry_1
    _geom_torsion_site_symmetry_2
    _geom_torsion_site_symmetry_3
    _geom_torsion_site_symmetry_4
    _geom_torsion
    _geom_torsion_publ_flag
    C10 C1 C2 C3 . . . . -168.0(16) ?
    C6 C1 C2 C3 . . . . 73.3(15) ?
    C7 C1 C2 C3 . . . . -30.7(13) ?
    C10 C1 C2 Cl1 . . . . -48(2) ?
    C6 C1 C2 Cl1 . . . . -166.6(12) ?
    C7 C1 C2 Cl1 . . . . 89.3(11) ?
    C1 C2 C3 C4 . . . . -3.0(16) ?
    Cl1 C2 C3 C4 . . . . -121.8(13) ?
    C2 C1 C10 Cl5 . . . . -44(2) ?
    C6 C1 C10 Cl5 . . . . 67.4(18) ?
    C7 C1 C10 Cl5 . . . . -173.8(11) ?
    C10B C1B C2B C3B . . . . -154(2) ?
    C7 C1B C2B C3B . . . . -37.6(18) ?
    C6 C1B C2B C3B . . . . 70(2) ?
    C10B C1B C2B Cl1B . . . . -26(3) ?
    C7 C1B C2B Cl1B . . . . 90.8(16) ?
    C6 C1B C2B Cl1B . . . . -161.4(17) ?
    C1B C2B C3B C4 . . . . 0(2) ?
    Cl1B C2B C3B C4 . . . . -130.7(17) ?
    C7 C1B C10B Cl5B . . . . -179.7(13) ?
    C2B C1B C10B Cl5B . . . . -69(3) ?
    C6 C1B C10B Cl5B . . . . 62(3) ?
    C2B C3B C4 C5 . . . . -73.8(18) ?
    C2B C3B C4 C3 . . . . -24(6) ?
    C2B C3B C4 C7 . . . . 38.4(18) ?
    C2 C3 C4 C3B . . . . 157(8) ?
    C2 C3 C4 C5 . . . . -68.9(14) ?
    C2 C3 C4 C7 . . . . 36.2(14) ?
    C3B C4 C5 C6 . . . . 74.6(13) ?
    C3 C4 C5 C6 . . . . 63.0(9) ?
    C7 C4 C5 C6 . . . . -40.9(6) ?
    C3B C4 C5 Cl2 . . . . -46.6(13) ?
    C3 C4 C5 Cl2 . . . . -58.2(9) ?
    C7 C4 C5 Cl2 . . . . -162.1(4) ?
    C4 C5 C6 C1 . . . . 8.1(10) ?
    Cl2 C5 C6 C1 . . . . 130.7(9) ?
    C4 C5 C6 C1B . . . . 2.7(13) ?
    Cl2 C5 C6 C1B . . . . 125.4(12) ?
    C10 C1 C6 C5 . . . . 156.8(13) ?
    C2 C1 C6 C5 . . . . -80.2(13) ?
    C7 C1 C6 C5 . . . . 26.4(11) ?
    C10 C1 C6 C1B . . . . -159(18) ?
    C2 C1 C6 C1B . . . . -36(16) ?
    C7 C1 C6 C1B . . . . 71(16) ?
    C10B C1B C6 C5 . . . . 158(2) ?
    C7 C1B C6 C5 . . . . 36.6(14) ?
    C2B C1B C6 C5 . . . . -69(2) ?
    C10B C1B C6 C1 . . . . 21(15) ?
    C7 C1B C6 C1 . . . . -100(17) ?
    C2B C1B C6 C1 . . . . 154(18) ?
    C10B C1B C7 C9 . . . . 59.1(17) ?
    C2B C1B C7 C9 . . . . -60.6(12) ?
    C6 C1B C7 C9 . . . . -173.8(9) ?
    C10B C1B C7 C8 . . . . -71.6(16) ?
    C2B C1B C7 C8 . . . . 168.6(9) ?
    C6 C1B C7 C8 . . . . 55.4(15) ?
    C10B C1B C7 C4 . . . . 174.3(15) ?
    C2B C1B C7 C4 . . . . 54.5(10) ?
    C6 C1B C7 C4 . . . . -58.7(12) ?
    C10B C1B C7 C1 . . . . -43(6) ?
    C2B C1B C7 C1 . . . . -162(7) ?
    C6 C1B C7 C1 . . . . 84(6) ?
    C3B C4 C7 C9 . . . . 57.4(14) ?
    C5 C4 C7 C9 . . . . 178.1(6) ?
    C3 C4 C7 C9 . . . . 70.8(11) ?
    C3B C4 C7 C8 . . . . -179.0(13) ?
    C5 C4 C7 C8 . . . . -58.3(7) ?
    C3 C4 C7 C8 . . . . -165.7(10) ?
    C3B C4 C7 C1B . . . . -60.6(13) ?
    C5 C4 C7 C1B . . . . 60.1(8) ?
    C3 C4 C7 C1B . . . . -47.3(11) ?
    C3B C4 C7 C1 . . . . -65.0(13) ?
    C5 C4 C7 C1 . . . . 55.8(7) ?
    C3 C4 C7 C1 . . . . -51.6(10) ?
    C10 C1 C7 C9 . . . . 68.3(15) ?
    C2 C1 C7 C9 . . . . -66.4(10) ?
    C6 C1 C7 C9 . . . . -168.4(7) ?
    C10 C1 C7 C8 . . . . -57.4(14) ?
    C2 C1 C7 C8 . . . . 167.8(8) ?
    C6 C1 C7 C8 . . . . 65.9(10) ?
    C10 C1 C7 C1B . . . . 150(7) ?
    C2 C1 C7 C1B . . . . 15(6) ?
    C6 C1 C7 C1B . . . . -87(6) ?
    C10 C1 C7 C4 . . . . -172.8(13) ?
    C2 C1 C7 C4 . . . . 52.4(9) ?
    C6 C1 C7 C4 . . . . -49.5(9) ?
    C9 C7 C8 Cl4 . . . . 68.6(6) ?
    C1B C7 C8 Cl4 . . . . -157.5(8) ?
    C4 C7 C8 Cl4 . . . . -56.9(6) ?
    C1 C7 C8 Cl4 . . . . -161.2(6) ?
    C9 C7 C8 Cl3 . . . . -53.0(7) ?
    C1B C7 C8 Cl3 . . . . 80.9(9) ?
    C4 C7 C8 Cl3 . . . . -178.5(4) ?
    C1 C7 C8 Cl3 . . . . 77.2(7) ?
