# Supplementary material for: 2-exo,5-endo,8,8,10-Penta­chloro­bornane
Source: Acta Crystallogr Sect E Struct Rep Online. 2008 Mar 12;64(Pt 4):o688. doi: 10.1107/S1600536808006235 (PMC2961057; doi:10.1107/S1600536808006235)
Supplement: Supplementary file 2 [file e-64-0o688-Isup2.hkl]

#
# h,k,l, Fc-squared, Fo-squared, sigma(Fo-squared) and status flag
#
data_I
_shelx_title '  pentacl in P b c a'
_shelx_refln_list_code          4
_shelx_F_calc_maximum      247.71
_exptl_crystal_F_000      1264.00
_reflns_d_resolution_high  0.8000
 
loop_
 _symmetry_equiv_pos_as_xyz
 'x, y, z'
 '-x+1/2, -y, z+1/2'
 'x+1/2, -y+1/2, -z'
 '-x, y+1/2, -z+1/2'
 '-x, -y, -z'
 'x-1/2, y, -z-1/2'
 '-x-1/2, y-1/2, z'
 'x, -y-1/2, z-1/2'
 
_cell_length_a    12.2386
_cell_length_b     9.0701
_cell_length_c    23.0822
_cell_angle_alpha  90.000
_cell_angle_beta   90.000
_cell_angle_gamma  90.000
 
_shelx_F_squared_multiplier     1.000
 
loop_
 _refln_index_h
 _refln_index_k
 _refln_index_l
 _refln_F_squared_calc
 _refln_F_squared_meas
 _refln_F_squared_sigma
 _refln_observed_status
   2   0   0     1839.34     2153.95     29.04 o
   4   0   0    11035.16    11294.31    153.13 o
   6   0   0    19954.45    18905.75    256.54 o
   8   0   0     2670.58     2583.51     40.13 o
  10   0   0       40.55       72.79     11.20 o
  12   0   0      899.88     1235.84    106.50 o
  14   0   0      533.07      549.50     92.74 o
   2   1   0    13256.40    12607.17    250.66 o
   4   1   0     7591.00     7449.14     76.29 o
   6   1   0    12963.96    13061.75    132.72 o
   8   1   0     1373.36     1136.74     21.16 o
  10   1   0     2889.41     2446.11     67.53 o
  12   1   0        0.90       10.12      9.19 o
  14   1   0      235.38      330.69     26.35 o
   0   2   0      868.79      813.33     21.93 o
   2   2   0     4795.65     5216.56     56.50 o
   4   2   0    53926.66    54461.88    653.60 o
   6   2   0       97.61      136.44      8.46 o
   8   2   0      203.80      243.68     14.37 o
  10   2   0     2684.87     2622.17     49.42 o
  12   2   0      193.28      371.92     14.05 o
  14   2   0      620.54      624.67     30.15 o
   2   3   0    51552.34    54618.59    654.54 o
   4   3   0     4217.74     4063.74     64.65 o
   6   3   0     3853.23     3714.79     46.78 o
   8   3   0      284.52      209.14     10.73 o
  10   3   0      166.67      473.33     14.12 o
  12   3   0      244.29      156.22     16.77 o
  14   3   0      682.23      884.00     33.74 o
   0   4   0    44796.31    45453.32    643.34 o
   2   4   0        0.04       20.61      5.41 o
   4   4   0    15767.52    15918.97    217.16 o
   6   4   0      233.29      318.06     10.16 o
   8   4   0     1935.95     1845.99     32.68 o
  10   4   0     4134.55     3707.16     58.49 o
  12   4   0     1291.18     1815.99     59.44 o
  14   4   0      262.25      354.46     62.07 o
   2   5   0    12099.45    12492.62    119.49 o
   4   5   0      139.38      403.62     10.01 o
   6   5   0      479.95      537.63     21.56 o
   8   5   0      953.18     1216.65     64.24 o
  10   5   0      235.04      344.55     38.31 o
  12   5   0      340.80      367.24     59.54 o
   0   6   0    21355.94    22611.89    298.78 o
   2   6   0       53.05      170.65      7.16 o
   4   6   0     9083.94     8840.82    124.13 o
   6   6   0     4584.52     4179.25     85.03 o
   8   6   0     1873.75     1461.48    163.40 o
  10   6   0        0.70        5.90     18.58 o
  12   6   0      556.11      479.94     27.93 o
   2   7   0      253.52      261.12      9.72 o
   4   7   0        1.49      311.50     15.29 o
   6   7   0        2.26      302.42     21.88 o
   8   7   0      125.26      284.53     18.02 o
  10   7   0     2074.53     2493.09    143.22 o
  12   7   0      192.60      325.58     35.92 o
   0   8   0      282.33      225.59     12.15 o
   2   8   0     2060.49     1990.01     49.48 o
   4   8   0     2010.09     2015.95     54.44 o
   6   8   0       39.53        7.93     24.48 o
   8   8   0      809.93      826.84     44.79 o
  10   8   0        4.59       19.32     14.50 o
   2   9   0     5741.47     5513.55     96.94 o
   4   9   0      184.68      313.01     19.37 o
   6   9   0      244.25      377.11     28.64 o
   8   9   0     1046.88     1342.81     45.01 o
   0  10   0      748.44      722.06     53.34 o
   2  10   0      508.10      480.32     20.44 o
   4  10   0      172.31      188.11     21.48 o
   6  10   0        0.28      117.15     16.45 o
   2  11   0     1439.59     1670.18     51.96 o
   1   1   1      495.27      545.71      6.85 o
   2   1   1     3246.27     3205.47     36.93 o
   3   1   1     1088.99     1074.72     12.53 o
   4   1   1      453.15      444.56     11.05 o
   5   1   1     2499.56     2898.01     31.37 o
   6   1   1     1555.08     1417.42     13.81 o
   7   1   1     1347.16     1191.81     19.44 o
   8   1   1     3229.27     3047.97     37.58 o
   9   1   1     1024.95     1087.83     20.93 o
  10   1   1      206.69      222.77     10.56 o
  11   1   1      933.30      931.96     29.26 o
  12   1   1        0.40        9.63      6.14 o
  13   1   1      841.40      733.65     21.46 o
  14   1   1       44.84      123.19     17.42 o
  15   1   1       80.64      168.74     11.14 o
   0   2   1     2055.21     2067.46     19.97 o
   1   2   1      934.83     1039.40     10.30 o
   2   2   1     7114.28     6825.31     52.68 o
   3   2   1     5122.92     5360.17     57.86 o
   4   2   1     1506.20     1375.59     13.92 o
   5   2   1      434.46      879.64     10.36 o
   6   2   1     5044.59     5144.61     39.92 o
   7   2   1     4650.67     4352.69     33.29 o
   8   2   1       36.74       63.70      4.38 o
   9   2   1     1569.61     1471.04     22.16 o
  10   2   1     1293.91     1147.10     19.51 o
  11   2   1     1123.84     1120.97     21.90 o
  12   2   1     2947.11     2795.99     46.67 o
  13   2   1      346.79      422.83     10.81 o
  14   2   1      302.80      319.58     17.03 o
  15   2   1      117.83      155.55     13.72 o
   1   3   1      546.38      483.83     13.76 o
   2   3   1      951.47     1401.70     25.95 o
   3   3   1     1047.56      958.57      9.95 o
   4   3   1     7804.08     8064.53     76.64 o
   5   3   1     1010.85     1122.60     18.95 o
   6   3   1       19.02       41.90      4.61 o
   7   3   1      100.16      266.75      7.28 o
   8   3   1     1222.38     1064.76     10.83 o
   9   3   1        3.80      123.99      6.16 o
  10   3   1      335.84      344.64     12.64 o
  11   3   1        0.72       13.22      6.46 o
  12   3   1      179.76      192.03      7.51 o
  13   3   1       34.05       43.31      8.56 o
  14   3   1       32.63       27.72     13.48 o
   0   4   1      969.16     1152.32     32.33 o
   1   4   1      694.41      758.57      8.86 o
   2   4   1     5147.40     5664.24     46.16 o
   3   4   1     1466.21     1367.63     13.32 o
   4   4   1      352.26      626.83     21.34 o
   5   4   1       58.27       73.05      7.65 o
   6   4   1        0.40       14.26      6.42 o
   7   4   1      120.68      156.26      5.12 o
   8   4   1     4412.65     4107.10     34.79 o
   9   4   1      298.46      368.75     12.11 o
  10   4   1      857.19      831.13     18.57 o
  11   4   1     1007.66     1002.76     21.38 o
  12   4   1       53.61      132.53      9.36 o
  13   4   1      967.54     1034.84     42.22 o
  14   4   1      308.11      194.56     17.04 o
   1   5   1      573.26      473.48      7.48 o
   2   5   1     1681.41     1718.28     19.66 o
   3   5   1     2578.33     2765.63     27.17 o
   4   5   1      487.31      759.86     10.87 o
   5   5   1        3.38       46.21      7.13 o
   6   5   1      744.44      900.63     18.99 o
   7   5   1       64.69       46.90      9.00 o
   8   5   1     1318.60     1173.15     17.55 o
   9   5   1     1044.67      927.30     28.20 o
  10   5   1      145.39       79.38     12.34 o
  11   5   1      187.96      253.75     20.47 o
  12   5   1      328.98      295.15     20.23 o
  13   5   1      275.80      311.61     21.12 o
   0   6   1      123.77      108.98      4.93 o
   1   6   1     3533.99     3391.33     26.89 o
   2   6   1     5833.34     5579.42     43.77 o
   3   6   1       95.37       90.45      7.05 o
   4   6   1     1539.10     1912.75     24.25 o
   5   6   1      572.08      967.40     27.91 o
   6   6   1      285.91      388.71      9.63 o
   7   6   1      417.19      456.24     22.46 o
   8   6   1       17.36       42.86      9.40 o
   9   6   1      241.80      267.89     17.38 o
  10   6   1        1.04       78.22     19.67 o
  11   6   1       81.35      167.64     26.42 o
  12   6   1        1.75       17.97     14.19 o
   1   7   1       24.94      132.26      6.80 o
   2   7   1       34.96       67.46      5.75 o
   3   7   1      486.09      421.68     10.50 o
   4   7   1     2728.29     2603.59     28.65 o
   5   7   1        1.05       -4.26      4.65 o
   6   7   1        4.00        7.65      7.92 o
   7   7   1       60.56       57.24     14.41 o
   8   7   1       67.19      139.19     12.82 o
   9   7   1       68.44       45.17     13.99 o
  10   7   1      707.50      800.56     34.94 o
  11   7   1      110.31      187.26     19.20 o
  12   7   1       18.61       41.78     13.34 o
   0   8   1     1363.88     1329.15     33.31 o
   1   8   1      483.37      421.24     10.31 o
   2   8   1      141.85      101.64      5.34 o
   3   8   1     1437.21     1325.11     20.59 o
   4   8   1      105.81      227.16     13.33 o
   5   8   1      138.58       97.01      7.78 o
   6   8   1     1076.64     1137.21     22.00 o
   7   8   1      534.48      516.94     26.46 o
   8   8   1      427.67      346.58     25.98 o
   9   8   1       55.72       89.45     19.50 o
  10   8   1        8.32       25.45     10.77 o
   1   9   1     1191.56     1111.20     18.31 o
   2   9   1      136.85      133.37      5.25 o
   3   9   1     1377.41     1397.14     31.68 o
   4   9   1       23.39       10.09      9.44 o
   5   9   1       74.93       83.19      9.38 o
   6   9   1      104.86      123.46     10.82 o
   7   9   1      377.71      455.69     14.66 o
   8   9   1       35.59       95.64     14.59 o
   9   9   1        1.01       33.67     15.52 o
   0  10   1       16.16        9.43      8.46 o
   1  10   1      217.43      204.79      7.25 o
   2  10   1        4.19        7.77      7.51 o
   3  10   1      740.34      742.17     19.99 o
   4  10   1        0.22       51.46      8.96 o
   5  10   1      189.12      300.18     20.69 o
   6  10   1        2.65       61.86     10.60 o
   7  10   1        5.21       24.28      9.83 o
   1  11   1      533.23      607.43     30.76 o
   2  11   1      385.79      438.47     15.60 o
   3  11   1       30.05       39.88     12.36 o
   1   0   2     1973.89     1613.02    104.08 o
   2   0   2      241.39      372.57      6.92 o
   3   0   2    45407.63    45420.94    414.88 o
   4   0   2    23399.98    22182.78    209.48 o
   5   0   2     9658.67     9046.00     89.62 o
   6   0   2     5643.32     5732.87     60.94 o
   7   0   2       27.49       47.96      7.27 o
   8   0   2     2710.09     2867.87     33.22 o
   9   0   2     2996.97     3061.52     35.68 o
  10   0   2     1385.63     1401.55     32.50 o
  11   0   2     8755.32     8344.06    276.47 o
  12   0   2       33.42       39.74      8.46 o
  13   0   2      474.08      488.76     19.45 o
  14   0   2      437.07      396.20     18.72 o
  15   0   2      417.45      498.97     23.41 o
   1   1   2    29899.01    30027.03    314.45 o
   2   1   2     9310.90     9374.68     92.23 o
   3   1   2     1711.85     1777.02     13.98 o
   4   1   2    17525.45    17107.27    141.86 o
   5   1   2     1839.33     1802.72     21.90 o
   6   1   2      171.72      437.45     11.25 o
   7   1   2      153.69      248.26      5.51 o
   8   1   2       99.84      554.56     13.54 o
   9   1   2      520.92      519.69     14.83 o
  10   1   2      660.07      712.98     18.24 o
  11   1   2       71.34       81.95      7.04 o
  12   1   2       87.60       43.74      8.28 o
  13   1   2     1599.33     1349.99     41.98 o
  14   1   2       79.55       45.97      9.44 o
  15   1   2      285.36      287.26     15.41 o
   0   2   2     3742.80     3949.22     40.91 o
   1   2   2    21172.91    21266.55    151.97 o
   2   2   2     1844.17     2048.50     19.38 o
   3   2   2     1314.04     1186.67     15.90 o
   4   2   2      795.22      869.12     11.46 o
   5   2   2      486.99      572.41      8.47 o
   6   2   2      593.95      686.92     10.13 o
   7   2   2    10807.68    10300.21     83.03 o
   8   2   2      774.55      661.82     11.05 o
   9   2   2     2773.46     2500.34     33.06 o
  10   2   2       11.20       13.66      5.17 o
  11   2   2      268.24      267.81      7.84 o
  12   2   2        6.69       70.91      6.62 o
  13   2   2      214.31      207.07     13.23 o
  14   2   2        5.02        8.22      6.53 o
  15   2   2      853.15      929.10     33.22 o
   1   3   2     4432.46     4842.81     35.93 o
   2   3   2    16667.82    16499.57    135.54 o
   3   3   2      799.46     1277.01     22.09 o
   4   3   2     6680.15     6227.75     58.31 o
   5   3   2     4372.93     3753.96     33.04 o
   6   3   2      481.95      475.61     11.19 o
   7   3   2      895.65      963.54     15.03 o
   8   3   2      172.49      264.39      7.21 o
   9   3   2       50.96      273.57      6.66 o
  10   3   2      831.34      698.45     18.49 o
  11   3   2      351.02      369.19     12.84 o
  12   3   2        4.39       81.09      7.14 o
  13   3   2      225.82      255.90     11.61 o
  14   3   2      203.39      248.53     18.24 o
   0   4   2     1319.63     1455.34     20.30 o
   1   4   2    17841.87    17423.07    124.13 o
   2   4   2      260.78      452.49      9.35 o
   3   4   2      349.33      385.83      8.73 o
   4   4   2     3552.32     3760.79     45.00 o
   5   4   2     4605.29     4555.06     42.43 o
   6   4   2     2146.83     2220.14     35.14 o
   7   4   2     3441.53     3199.40     33.29 o
   8   4   2      950.32      925.31     23.69 o
   9   4   2       18.16       50.71      8.87 o
  10   4   2      188.70      213.94     13.85 o
  11   4   2        3.15       31.08      9.21 o
  12   4   2      722.09      661.28     20.40 o
  13   4   2      131.19      151.05     22.05 o
  14   4   2      237.55      232.21     18.34 o
   1   5   2     3769.65     4288.17     30.18 o
   2   5   2        0.01       58.13      6.26 o
   3   5   2     4641.57     4587.19     41.60 o
   4   5   2     1913.23     1797.83     17.18 o
   5   5   2      137.07      297.02     10.01 o
   6   5   2     3605.65     3229.26     37.21 o
   7   5   2       56.21      204.81     10.91 o
   8   5   2      479.39      490.66     12.83 o
   9   5   2     2717.65     2381.79     31.95 o
  10   5   2       57.77       53.72      8.28 o
  11   5   2      695.62      768.12     28.66 o
  12   5   2       56.61        8.28     12.72 o
  13   5   2      156.30      294.82     26.36 o
   0   6   2     5259.93     4865.73     55.21 o
   1   6   2      994.86     1000.75     14.33 o
   2   6   2      441.73      459.43     10.84 o
   3   6   2    10943.88    10505.23     89.70 o
   4   6   2      539.09      550.48     12.04 o
   5   6   2     1584.12     1655.17     23.98 o
   6   6   2      696.82      779.81     17.01 o
   7   6   2     1878.58     1518.61     26.20 o
   8   6   2       50.13      140.28     15.34 o
   9   6   2       68.34       66.83     10.27 o
  10   6   2       66.92       79.68     13.97 o
  11   6   2      787.44      941.69     36.94 o
  12   6   2      199.41      224.59     27.03 o
   1   7   2      801.94      987.24     12.41 o
   2   7   2      472.34      590.79      8.72 o
   3   7   2      341.04      866.47     16.11 o
   4   7   2      852.33      816.96     22.34 o
   5   7   2       64.05      144.43      8.59 o
   6   7   2        4.18       12.74      6.96 o
   7   7   2      716.44      876.56     25.95 o
   8   7   2      223.94      166.32     12.92 o
   9   7   2       23.14      113.27     17.80 o
  10   7   2        0.61       11.63     13.73 o
  11   7   2       43.58       33.56     18.23 o
   0   8   2      489.47      550.80     11.11 o
   1   8   2       92.66      124.58      5.47 o
   2   8   2        0.30      225.44      9.85 o
   3   8   2       39.16       63.47      5.58 o
   4   8   2      144.80      179.50      9.34 o
   5   8   2      514.28      536.82     14.93 o
   6   8   2      122.44      243.93     20.37 o
   7   8   2      414.66      535.38     24.71 o
   8   8   2      106.08      119.79     16.31 o
   9   8   2      393.11      441.83     31.41 o
  10   8   2        6.91       18.54     12.95 o
   1   9   2      922.91      965.07     13.80 o
   2   9   2      156.26      158.43     10.69 o
   3   9   2      566.20      808.44     18.13 o
   4   9   2       23.51       31.29      7.70 o
   5   9   2     1282.62     1412.54     35.65 o
   6   9   2      844.52      871.05     29.53 o
   7   9   2      157.02      191.05     13.63 o
   8   9   2      265.83      242.98     13.29 o
   9   9   2      126.93      117.33     13.35 o
   0  10   2      159.97      133.62      8.20 o
   1  10   2      216.88      254.51      9.10 o
   2  10   2       62.95       56.35      9.62 o
   3  10   2      852.46      839.40     27.77 o
   4  10   2        0.01       24.10      9.05 o
   5  10   2      396.65      371.39     20.35 o
   6  10   2      244.86      178.58     16.03 o
   7  10   2      243.51      195.36     13.81 o
   1  11   2      526.31      583.80     47.18 o
   2  11   2       42.81       39.62      9.51 o
   3  11   2       84.23       61.13      9.97 o
   1   1   3     1092.77      948.67      8.83 o
   2   1   3    18858.46    18706.42    210.93 o
   4   1   3     1463.99     1570.59     18.30 o
   5   1   3     1076.85     1778.11     15.71 o
   6   1   3      325.03      305.07      5.03 o
   7   1   3     2902.59     2748.34     40.62 o
   8   1   3      986.61      916.58     16.09 o
   9   1   3     3076.96     2929.90     40.99 o
  10   1   3     1631.81     1480.09     32.46 o
  11   1   3       89.11      145.70     13.00 o
  12   1   3      243.97      193.43      6.97 o
  13   1   3        0.01       20.85      6.00 o
  14   1   3      333.43      345.98     12.25 o
  15   1   3       12.43       25.65      9.59 o
   0   2   3     6758.49     6876.80     86.90 o
   1   2   3    19050.33    19219.95    138.01 o
   2   2   3     1911.82     1774.84     15.48 o
   3   2   3    20874.00    19638.21    150.60 o
   4   2   3     4749.50     4487.30     52.65 o
   5   2   3     4996.25     4922.19     40.18 o
   6   2   3      246.16      213.63      5.29 o
   7   2   3      587.71      817.75     16.50 o
   8   2   3     1313.92     1467.24     15.92 o
   9   2   3     1043.15     1525.31     18.15 o
  10   2   3      140.12      148.30      6.71 o
  11   2   3      207.82      244.99     15.48 o
  12   2   3       65.85       59.49      5.79 o
  13   2   3       46.99       43.76      7.49 o
  14   2   3      136.33      150.26     11.49 o
   1   3   3     2470.34     3207.95     25.89 o
   2   3   3       46.13       59.19      2.85 o
   3   3   3     1227.26     1681.03     19.37 o
   4   3   3     1454.14     1563.90     22.00 o
   5   3   3      920.79     1268.29     19.16 o
   6   3   3     6394.13     6147.80     49.76 o
   7   3   3     1794.67     1790.44     20.46 o
   8   3   3      502.40      513.69     13.67 o
   9   3   3      338.30      340.81      9.48 o
  10   3   3        2.37       19.37      5.49 o
  11   3   3       39.76       61.00      6.54 o
  12   3   3      104.88       76.05      9.99 o
  13   3   3       89.85      151.72     17.11 o
  14   3   3        5.66       11.03     13.70 o
   0   4   3    20274.23    20306.29    207.89 o
   1   4   3     1592.51     2104.64     21.07 o
   2   4   3      543.26      664.98      9.94 o
   3   4   3      217.48      791.25     16.92 o
   4   4   3     3980.26     4304.75     42.19 o
   5   4   3     2476.93     2766.96     41.21 o
   6   4   3      121.88      222.17      9.57 o
   7   4   3     1902.32     1992.74     21.92 o
   8   4   3     1886.73     1827.26     17.59 o
   9   4   3        2.94      144.37     12.63 o
  10   4   3        9.19       35.40      9.02 o
  11   4   3       94.28      110.01     11.22 o
  12   4   3      639.24      644.50     19.58 o
  13   4   3      563.12      599.97     31.23 o
  14   4   3       34.91       38.85     21.62 o
   1   5   3       15.91       87.56      4.19 o
   2   5   3     1565.07     1625.67     14.12 o
   3   5   3        3.11        9.50      4.34 o
   4   5   3      625.10      540.09     11.60 o
   5   5   3     4360.36     4035.87     47.70 o
   6   5   3     1739.90     1716.23     25.12 o
   7   5   3     2379.64     2927.57     35.26 o
   8   5   3      696.41      759.12     21.78 o
   9   5   3      980.40     1238.28     28.72 o
  10   5   3      400.72      324.07     17.48 o
  11   5   3      185.95      179.01     16.69 o
  12   5   3      215.43      179.33     12.64 o
  13   5   3        5.10       71.16     13.38 o
   0   6   3     4800.64     4541.28     49.17 o
   1   6   3      253.93      338.34      8.39 o
   2   6   3       74.79      258.15     10.71 o
   3   6   3      715.75      673.25     14.57 o
   4   6   3     1245.54     1148.10     15.34 o
   5   6   3     5858.31     5531.05     57.48 o
   6   6   3        4.39       11.94      5.40 o
   7   6   3      171.33      185.93      8.61 o
   8   6   3       42.84       64.30     11.31 o
   9   6   3      354.10      305.74     11.80 o
  10   6   3      396.03      401.37     16.34 o
  11   6   3      657.31      669.11     31.27 o
  12   6   3      820.09      861.40     46.31 o
   1   7   3     1316.64     1248.47     12.58 o
   2   7   3     2227.34     2178.43     20.22 o
   3   7   3      274.70      365.44     14.54 o
   4   7   3     1632.93     1428.71     20.25 o
   5   7   3      495.65      532.86     10.53 o
   6   7   3     1322.48     1226.53     37.63 o
   7   7   3        8.61       10.74      9.61 o
   8   7   3      312.38      317.79     25.01 o
   9   7   3      184.76      132.16     13.22 o
  10   7   3      481.42      447.61     17.69 o
  11   7   3       34.73      107.45     31.70 o
   0   8   3      577.69      552.60     21.17 o
   1   8   3      157.71      250.94      8.25 o
   2   8   3       33.04      157.11     11.44 o
   3   8   3      786.32      887.26     13.58 o
   4   8   3      298.71      282.31     14.34 o
   5   8   3      203.96      224.40      8.08 o
   6   8   3      108.04       84.74      9.20 o
   7   8   3      173.02      179.99     19.10 o
   8   8   3       11.80       12.12     10.17 o
   9   8   3     1881.96     1697.44    100.08 o
  10   8   3      154.62      147.57     17.53 o
   1   9   3      155.64      249.42      8.80 o
   2   9   3      108.51      125.29      8.97 o
   3   9   3      481.94      381.54     10.69 o
   4   9   3      101.60      181.11      9.38 o
   5   9   3      180.64      172.58     10.40 o
   6   9   3      704.58      799.32     25.14 o
   7   9   3      608.98      594.03     22.73 o
   8   9   3       31.14       -7.86      8.83 o
   9   9   3       52.47      148.09     15.56 o
   0  10   3     1760.91     1723.81     47.12 o
   1  10   3      412.91      470.61     16.50 o
   2  10   3       14.66       38.93      8.95 o
   3  10   3       20.37      128.51      8.47 o
   4  10   3      360.49      312.68     14.68 o
   5  10   3        3.35      116.38     12.35 o
   6  10   3      252.59      294.29     20.85 o
   7  10   3      145.45      108.15     17.27 o
   1  11   3      407.86      438.39     23.63 o
   2  11   3      124.52      125.56     11.43 o
   3  11   3      202.03      191.32     15.51 o
   1   0   4     4248.39     4267.36     50.72 o
   2   0   4    11058.42    10519.71    105.42 o
   3   0   4     1592.11     2756.43     33.70 o
   4   0   4      148.00      195.58      9.51 o
   5   0   4     2399.90     2143.55     28.83 o
   6   0   4    30165.37    30022.47    308.73 o
   7   0   4     2475.87     2579.50     29.35 o
   8   0   4    10137.08     9853.20     98.28 o
   9   0   4     5766.57     5627.11     70.25 o
  10   0   4      761.45     1025.36     32.14 o
  11   0   4      374.11      368.18     20.12 o
  12   0   4      575.67      587.46     25.05 o
  13   0   4        1.36       43.50     10.40 o
  14   0   4     1478.91     1344.16     39.92 o
  15   0   4     1366.28     1274.49     39.35 o
   1   1   4       32.39      164.54      5.52 o
   2   1   4       20.50       79.13      4.35 o
   3   1   4     1423.43     1534.69     13.18 o
   4   1   4     1659.74     1978.87     22.00 o
   5   1   4     2228.90     2549.91     32.07 o
   6   1   4        2.12        2.27      3.20 o
   7   1   4       21.31       54.11      9.25 o
   8   1   4     1093.70      954.24     18.24 o
   9   1   4     1304.71     1225.71     29.74 o
  10   1   4      254.89      218.67     10.94 o
  11   1   4      219.80      247.04     13.07 o
  12   1   4      161.78      197.47      9.03 o
  13   1   4       86.91      117.59     12.51 o
  14   1   4      727.72      707.90     26.40 o
  15   1   4      279.02      309.12     22.99 o
   0   2   4     2324.23     2094.21     27.61 o
   1   2   4      114.93      202.36      4.20 o
   2   2   4     7268.04     6796.63     53.22 o
   3   2   4       37.85       83.20      6.05 o
   4   2   4    10519.35    10828.53    133.01 o
   5   2   4     2500.28     2631.25     28.11 o
   6   2   4       54.17       57.24      4.75 o
   7   2   4        4.56      247.25      7.07 o
   8   2   4     2471.36     2333.04     24.40 o
   9   2   4      499.16      484.20      9.84 o
  10   2   4     2770.56     2558.65     31.70 o
  11   2   4      972.23      833.37     18.76 o
  12   2   4      640.37      601.97     23.06 o
  13   2   4      323.73      326.24     11.85 o
  14   2   4      327.44      329.44     20.32 o
   1   3   4     2498.69     3934.04     31.96 o
   2   3   4       16.41       17.38      3.42 o
   3   3   4     1384.10     1564.39     17.95 o
   4   3   4     1996.81     2144.41     24.68 o
   5   3   4       64.33      144.32      7.26 o
   6   3   4      517.04      479.13     12.19 o
   7   3   4      455.46      567.73     17.30 o
   8   3   4     6649.78     7220.26     54.44 o
   9   3   4      614.42      532.00     11.21 o
  10   3   4      154.43      266.88     11.80 o
  11   3   4     3706.73     3679.76     42.94 o
  12   3   4       89.02       74.66      6.31 o
  13   3   4     1131.29      943.65     24.47 o
  14   3   4      362.64      367.96     21.39 o
   0   4   4     4260.83     3585.82     49.90 o
   1   4   4     6120.68     5759.10     43.85 o
   2   4   4    13089.62    12356.74     99.99 o
   3   4   4       55.81       73.31      5.64 o
   4   4   4     8228.91     8065.30     64.66 o
   5   4   4      725.43      674.08     15.10 o
   6   4   4      988.43     1456.04     16.50 o
   7   4   4      162.01      221.30      5.34 o
   8   4   4       24.44       11.89      5.52 o
   9   4   4      772.64      735.12     14.14 o
  10   4   4     1001.32     1155.57     26.99 o
  11   4   4       78.10      136.89     11.98 o
  12   4   4      169.08      138.73     11.95 o
  13   4   4      205.83      290.62     16.71 o
  14   4   4        0.05       -1.17     14.12 o
   1   5   4       62.20       83.51      4.18 o
   2   5   4     1034.34     1158.41     12.42 o
   3   5   4     1006.32     1061.11     15.49 o
   4   5   4     3051.82     3019.79     35.52 o
   5   5   4     2039.25     2199.10     21.82 o
   6   5   4      306.81      361.67      7.78 o
   7   5   4     3901.36     3848.81     47.11 o
   8   5   4      324.62      402.36     15.91 o
   9   5   4      355.69      308.64     10.25 o
  10   5   4      310.30      425.70     17.75 o
  11   5   4       69.11      111.75     16.16 o
  12   5   4      160.78      180.67     15.94 o
  13   5   4       55.64       99.77     22.12 o
   0   6   4     4537.72     4555.72     61.53 o
   1   6   4      193.21      222.73      6.84 o
   2   6   4        1.67      357.00      8.99 o
   3   6   4       73.41       81.70      6.44 o
   4   6   4       83.56      178.96      4.61 o
   5   6   4     1451.54     1385.63     23.86 o
   6   6   4     5243.77     4768.26     59.25 o
   7   6   4        0.09      204.55     11.61 o
   8   6   4        9.08       54.82     12.01 o
   9   6   4      674.66      748.17     28.56 o
  10   6   4      479.85      442.80     29.02 o
  11   6   4     1128.13      838.71     39.27 o
  12   6   4       22.58       27.18     19.19 o
   1   7   4      654.61      665.36     15.00 o
   2   7   4     1167.06     1525.08     23.27 o
   3   7   4       20.82      206.67      9.23 o
   4   7   4     1613.45     2184.71     22.56 o
   5   7   4      132.92      130.58      7.62 o
   6   7   4      330.46      412.87     18.37 o
   7   7   4       25.41       40.84      8.80 o
   8   7   4      452.99      473.24     26.01 o
   9   7   4      201.98      198.95     18.85 o
  10   7   4      216.27      226.66     12.92 o
  11   7   4      176.79      177.81     13.30 o
   0   8   4      871.01      722.19     22.62 o
   1   8   4     1678.74     1680.05     19.85 o
   2   8   4        0.29        9.02      6.57 o
   3   8   4        6.07       68.37      9.52 o
   4   8   4      184.87      146.70      9.71 o
   5   8   4       63.56       32.90      9.04 o
   6   8   4      264.20      245.50     16.17 o
   7   8   4       76.57       88.52      9.35 o
   8   8   4       58.85       52.61     10.35 o
   9   8   4      198.19      232.97     21.61 o
  10   8   4      130.98      202.23     18.38 o
   1   9   4      147.82      167.57      9.31 o
   2   9   4      365.57      631.34     22.52 o
   3   9   4       63.67       94.98      8.33 o
   4   9   4     1041.68      972.49     23.90 o
   5   9   4       65.98      160.31     20.81 o
   6   9   4        3.41       59.42     15.56 o
   7   9   4     1361.81     1412.32     25.59 o
   8   9   4      368.02      372.11     17.25 o
   9   9   4      316.31      234.25     12.50 o
   0  10   4       49.47       50.82      9.29 o
   1  10   4       79.56      129.48      7.10 o
   2  10   4      404.22      355.26     14.85 o
   3  10   4      906.84      892.30     20.24 o
   4  10   4       54.59       74.31     11.77 o
   5  10   4        4.79        6.44      8.57 o
   6  10   4      321.78      355.34     22.07 o
   1  11   4      336.27      311.20     14.80 o
   2  11   4      738.55      639.79     18.81 o
   3  11   4      126.58      170.54     12.13 o
   1   1   5    22647.58    23299.39    316.39 o
   2   1   5    41073.85    40550.88    558.88 o
   3   1   5    25437.43    25074.61    180.92 o
   4   1   5    11375.75    11333.69     78.95 o
   5   1   5       52.94       92.05      4.83 o
   6   1   5     3506.78     3479.11     31.09 o
   7   1   5       59.36      210.44      8.02 o
   8   1   5     1134.96     1357.83     24.62 o
   9   1   5     1094.95     1230.99     24.57 o
  10   1   5       27.35       48.40      6.67 o
  11   1   5      263.26      187.37     10.00 o
  12   1   5       91.06      151.46     10.79 o
  13   1   5      200.44      318.46     21.84 o
  14   1   5        0.78      105.76     11.79 o
  15   1   5      143.16      177.20     22.98 o
   0   2   5    61360.15    62016.30    790.61 o
   1   2   5     1294.72     1604.02     14.35 o
   2   2   5       23.71      395.32     30.84 o
   3   2   5    11421.74    11088.04    130.56 o
   4   2   5     1177.84     1453.78     23.42 o
   5   2   5     5808.79     6085.25     63.46 o
   6   2   5     7011.88     6853.23     53.47 o
   7   2   5        7.21      164.11      5.78 o
   8   2   5      931.43      705.32     10.83 o
   9   2   5     1962.37     1969.69     29.02 o
  10   2   5      170.26      220.24     17.90 o
  11   2   5     1544.27     1343.48     21.72 o
  12   2   5       44.36      413.90     19.60 o
  13   2   5       48.65       48.06      6.48 o
  14   2   5        4.86       24.23     11.48 o
   1   3   5     4025.95     4357.68     34.52 o
   2   3   5      303.51      799.54     21.65 o
   3   3   5     6158.11     5797.88     54.26 o
   4   3   5      484.75      466.22      7.61 o
   5   3   5     1332.46     1293.02     16.60 o
   6   3   5       37.80      178.87      7.26 o
   7   3   5      969.46      998.60     18.20 o
   8   3   5      333.56      455.88      9.70 o
   9   3   5      341.97      324.75     11.52 o
  10   3   5       20.46       77.25      6.96 o
  11   3   5        3.63       20.92      5.96 o
  12   3   5      107.67      112.49      8.87 o
  13   3   5       74.81       49.91     11.16 o
  14   3   5       46.66       63.20      9.54 o
   0   4   5    10364.59    10525.15    112.22 o
   1   4   5     3781.68     4096.47     32.15 o
   2   4   5    10642.39    11037.54     87.46 o
   3   4   5     1149.02     1261.03     19.72 o
   4   4   5     6381.03     6031.37     49.77 o
   5   4   5     1101.02     1164.49     19.74 o
   6   4   5      295.69      375.29     10.95 o
   7   4   5       81.96      285.78     11.61 o
   8   4   5       70.06      107.85      6.52 o
   9   4   5       76.97       93.67      9.77 o
  10   4   5      724.73      824.37     23.88 o
  11   4   5      222.67      257.09     15.40 o
  12   4   5        0.29       15.96     11.05 o
  13   4   5       65.49       39.49      9.68 o
  14   4   5      174.95      261.71     33.13 o
   1   5   5     4618.31     4886.94     37.40 o
   2   5   5     7076.33     6956.55     52.99 o
   3   5   5     4475.70     4324.28     44.81 o
   4   5   5      447.34      816.39      9.22 o
   5   5   5       53.38       80.96      7.13 o
   6   5   5     2139.94     2229.64     25.11 o
   7   5   5       12.44       15.94      4.63 o
   8   5   5     3344.50     2915.74     68.63 o
   9   5   5       59.23       81.77     12.80 o
  10   5   5      298.29      546.16     11.48 o
  11   5   5       84.23      102.17     28.81 o
  12   5   5        8.25       93.21     27.34 o
  13   5   5       25.76      107.50     14.68 o
   0   6   5        2.17       16.06      4.41 o
   1   6   5      599.05      580.56      8.30 o
   2   6   5     1621.78     1884.71     19.59 o
   3   6   5      791.61     1152.92     24.62 o
   4   6   5      663.96      649.80     15.21 o
   5   6   5       38.67       95.06      6.34 o
   6   6   5      782.67      643.97     16.82 o
   7   6   5     2444.42     2316.24     58.75 o
   8   6   5     2295.71     1920.27     50.42 o
   9   6   5       10.53       55.72     15.28 o
  10   6   5      351.59      317.65     22.93 o
  11   6   5      705.26      630.25     23.96 o
  12   6   5       65.32       43.30     14.52 o
   1   7   5       53.07      161.32      6.26 o
   2   7   5     6774.05     6364.23     66.30 o
   3   7   5       39.39       79.83      5.57 o
   4   7   5     2175.99     2202.78     25.38 o
   5   7   5     1656.23     1695.21     32.88 o
   6   7   5       38.94       97.69      5.06 o
   7   7   5     1707.92     1593.65     33.20 o
   8   7   5      145.15      249.01     14.10 o
   9   7   5       24.86       44.20      9.59 o
  10   7   5       40.91       55.11     11.36 o
  11   7   5        0.05       34.41     16.15 o
   0   8   5      674.58      807.32     17.98 o
   1   8   5     1139.53     1066.29     23.52 o
   2   8   5       52.59       54.37      5.95 o
   3   8   5      196.90      171.47     10.22 o
   4   8   5      261.80      236.75      9.96 o
   5   8   5      499.60      493.54     13.36 o
   6   8   5     1851.26     2000.60     33.17 o
   7   8   5       48.73      119.63      9.35 o
   8   8   5       31.14        5.41      9.14 o
   9   8   5       32.54       28.69     10.61 o
  10   8   5       38.15       70.14     11.53 o
   1   9   5       19.27       33.36      6.84 o
   2   9   5       36.93      134.06      8.86 o
   3   9   5       61.87       94.29      9.45 o
   4   9   5       17.63       35.71      7.02 o
   5   9   5       96.65      216.20     18.31 o
   6   9   5      236.29      236.04     18.18 o
   7   9   5       18.24       29.37     11.27 o
   8   9   5        2.06       23.33     10.91 o
   0  10   5      872.35      704.58     29.81 o
   1  10   5      468.05      515.93     13.03 o
   2  10   5      346.44      415.77     14.89 o
   3  10   5      900.41      903.89     25.22 o
   4  10   5     1341.68     1202.32     32.14 o
   5  10   5      102.32      104.93     14.44 o
   6  10   5      184.77      175.62     17.49 o
   1  11   5      122.60      136.52     15.34 o
   2  11   5      449.91      422.59     20.84 o
   0   0   6     7647.28     7063.75    165.49 o
   1   0   6    21740.11    21236.77    300.94 o
   2   0   6       67.41      274.91      6.99 o
   3   0   6    21679.65    20178.43    199.89 o
   4   0   6     3018.85     3171.08     45.83 o
   5   0   6     4209.30     3645.59     54.11 o
   6   0   6      223.43      279.55     11.36 o
   7   0   6     1170.74     1113.00     23.02 o
   8   0   6     1674.89     1651.29     24.51 o
   9   0   6     1576.12     1625.49     28.48 o
  10   0   6      548.43      430.28     12.75 o
  11   0   6       34.36       13.98      6.59 o
  12   0   6     4789.76     4977.30    155.42 o
  13   0   6      514.09      469.53     21.85 o
  14   0   6       76.35       78.73     15.75 o
   1   1   6     1356.93     1573.98     34.86 o
   3   1   6     1127.81     1427.05     16.08 o
   4   1   6     1818.64     2835.79     22.65 o
   5   1   6     5992.84     5859.02     43.99 o
   6   1   6      247.20      272.98      7.58 o
   7   1   6     8740.50     7891.47    110.34 o
   8   1   6      372.72      320.97      8.71 o
   9   1   6      162.09      162.15      6.49 o
  10   1   6     3169.48     2909.71     53.63 o
  11   1   6      100.70      123.68     10.23 o
  12   1   6       13.91       62.91      9.83 o
  13   1   6      271.28      272.76     14.76 o
  14   1   6       96.82      233.55     15.82 o
   0   2   6      238.09      445.85     11.83 o
   1   2   6     8024.39     8230.46     69.67 o
   2   2   6     1137.01     1185.79     14.38 o
   3   2   6     2332.86     2447.96     34.81 o
   4   2   6       31.47      100.88      4.81 o
   5   2   6     4367.40     4241.62     35.11 o
   6   2   6       23.71      104.34      6.78 o
   7   2   6      926.19      944.57     18.75 o
   8   2   6     3340.92     3289.36     30.83 o
   9   2   6      427.34      391.37     12.19 o
  10   2   6       72.13       28.68      5.30 o
  11   2   6      412.72      446.84     16.91 o
  12   2   6        0.91       11.14      5.50 o
  13   2   6      334.62      319.33     20.35 o
  14   2   6       14.21        5.63     10.78 o
   1   3   6        0.73      280.77      7.78 o
   2   3   6     1153.34     1059.54     15.81 o
   3   3   6        1.52      337.97      7.68 o
   4   3   6       16.95       66.02      4.41 o
   5   3   6     1319.93     1515.13     27.30 o
   6   3   6     2643.44     2586.95     22.40 o
   7   3   6     1339.05     1260.27     23.08 o
   8   3   6       23.10      149.16      8.53 o
   9   3   6      196.71      188.68      7.37 o
  10   3   6     3305.28     3044.32     49.28 o
  11   3   6      874.06      875.29     19.62 o
  12   3   6       62.64       25.72      6.64 o
  13   3   6        2.94        2.91      5.76 o
  14   3   6      923.15     1030.91     26.62 o
   0   4   6     7999.54     7958.80     85.83 o
   1   4   6      873.26      990.50     11.90 o
   2   4   6      734.66      936.95     12.97 o
   3   4   6     1400.79     1608.95     19.87 o
   4   4   6      350.86      738.55     14.95 o
   5   4   6     2182.07     2370.04     27.53 o
   6   4   6        6.81       96.88      6.40 o
   7   4   6      435.93      505.22     12.63 o
   8   4   6     1112.72     1101.45     20.10 o
   9   4   6      890.65      773.59     20.49 o
  10   4   6      703.18      535.49     13.08 o
  11   4   6     1654.81     1698.07     37.03 o
  12   4   6      103.81      149.44     10.89 o
  13   4   6      896.13      921.72     23.51 o
   1   5   6      174.37      271.96     14.42 o
   2   5   6     1129.05     1065.63     12.45 o
   3   5   6      477.54      471.71     14.93 o
   4   5   6     1161.74     1025.89     12.45 o
   5   5   6     1239.20     1210.09     20.17 o
   6   5   6      917.91      966.41     14.02 o
   7   5   6      640.77      854.13     17.12 o
   8   5   6       80.36      143.88      6.50 o
   9   5   6        4.93      101.19      7.31 o
  10   5   6      202.21      232.28     10.66 o
  11   5   6        9.46       57.49     14.84 o
  12   5   6      145.78      135.16     10.90 o
  13   5   6      183.41      132.79     27.17 o
   0   6   6     1069.22      933.80     22.86 o
   1   6   6        3.49       26.55      4.34 o
   2   6   6        3.03      248.28      6.55 o
   3   6   6      286.23      343.56      6.98 o
   4   6   6      354.48      333.78      9.34 o
   5   6   6      995.61      931.70     21.16 o
   6   6   6        0.01       65.90      6.13 o
   7   6   6       82.65       50.95      8.31 o
   8   6   6     1156.49     1093.09     26.35 o
   9   6   6     1042.71      949.82     25.10 o
  10   6   6        0.06       18.63      6.08 o
  11   6   6      354.86      371.94     14.15 o
  12   6   6      413.23      441.24     17.06 o
   1   7   6      112.86      123.19      7.94 o
   2   7   6     3143.09     2863.05     43.06 o
   3   7   6      148.31      176.98      9.53 o
   4   7   6        0.29      112.12      6.98 o
   5   7   6      145.70      151.71      9.58 o
   6   7   6       80.47      111.51     12.86 o
   7   7   6      209.62      301.93     13.54 o
   8   7   6       49.59       65.38      7.75 o
   9   7   6       31.21      118.27      9.76 o
  10   7   6      106.38      103.26     15.31 o
  11   7   6       12.69       95.92     15.08 o
   0   8   6     1244.71     1190.46     30.93 o
   1   8   6       49.27       62.07      4.51 o
   2   8   6        4.43       40.56      4.15 o
   3   8   6     1415.46     1433.67     22.07 o
   4   8   6     1600.85     1644.81     35.95 o
   5   8   6      307.07      396.97     20.25 o
   6   8   6      162.22      197.08     11.48 o
   7   8   6       17.86       44.13     11.28 o
   8   8   6       23.77       20.77     12.32 o
   9   8   6        1.54       37.59     10.83 o
  10   8   6       68.05       46.23     12.17 o
   1   9   6       16.66       58.29      4.93 o
   2   9   6        0.38       -4.50      4.50 o
   3   9   6       96.24      235.32     12.24 o
   4   9   6      115.20      211.86     10.30 o
   5   9   6      421.40      505.99     24.04 o
   6   9   6       84.98      117.28     12.62 o
   7   9   6       91.19       99.20     18.66 o
   8   9   6        3.63       37.81     10.34 o
   0  10   6     2668.67     2329.30     61.19 o
   1  10   6      423.54      406.51     15.11 o
   2  10   6       54.63      330.95     20.20 o
   3  10   6        2.43       67.24     12.14 o
   4  10   6      536.73      512.47     20.62 o
   5  10   6       45.03       28.28     13.03 o
   6  10   6        2.65       72.91     12.07 o
   1  11   6        1.39       77.33     13.34 o
   1   1   7     7041.81     6126.23    105.82 o
   2   1   7     4100.41     4397.34     39.95 o
   3   1   7    11411.51    11120.73    121.40 o
   4   1   7     2240.92     2173.74     28.44 o
   5   1   7    11278.19    10486.72     81.55 o
   6   1   7     1188.31     1123.79     19.98 o
   7   1   7     8341.21     7623.27     93.34 o
   8   1   7     1163.45     1031.35     15.17 o
   9   1   7      618.56      997.75     14.54 o
  10   1   7      185.02      174.52     10.40 o
  11   1   7       32.33       75.42      6.60 o
  12   1   7       23.13       44.21      6.07 o
  13   1   7       26.37       71.21      9.76 o
  14   1   7       15.98        5.72     11.56 o
   0   2   7      128.03      165.43      8.02 o
   1   2   7    23874.83    22477.65    199.04 o
   2   2   7     3561.27     3825.88     32.81 o
   3   2   7      142.21      100.16      6.46 o
   4   2   7      181.35      307.04     11.08 o
   5   2   7     5684.81     5869.41     60.27 o
   6   2   7      845.27      692.84     13.01 o
   7   2   7       74.63      161.33      6.48 o
   8   2   7      419.69      365.01      8.23 o
   9   2   7     1391.53     1308.32     22.19 o
  10   2   7      294.30      300.44     10.47 o
  11   2   7     1176.50     1449.73     31.58 o
  12   2   7       57.10       64.59      9.63 o
  13   2   7      510.10      539.11     18.27 o
  14   2   7        2.76       34.28      9.58 o
   1   3   7       11.24      177.98      6.14 o
   2   3   7      243.67      218.03      7.08 o
   3   3   7      770.85      690.27     10.71 o
   4   3   7      228.97      228.02      6.84 o
   5   3   7     1046.21     1064.47     12.96 o
   6   3   7        0.29       55.60      5.23 o
   7   3   7      884.65      885.87     10.81 o
   8   3   7       40.04      114.37      5.67 o
   9   3   7      194.05      175.56      6.60 o
  10   3   7       29.94       95.31      8.66 o
  11   3   7      389.85      437.32     17.26 o
  12   3   7        8.42        2.61      7.47 o
  13   3   7      452.48      366.73     11.89 o
  14   3   7      121.06      124.13     21.76 o
   0   4   7     1692.54     1907.82     25.35 o
   1   4   7     8125.46     7560.16     55.26 o
   2   4   7      122.76      191.03      9.49 o
   3   4   7     3357.36     3408.42     37.83 o
   4   4   7     1543.90     1244.96     14.98 o
   5   4   7       63.68      366.13     13.55 o
   6   4   7      352.25      318.28      7.76 o
   7   4   7     1698.71     1425.23     20.18 o
   8   4   7      368.82      461.84     12.34 o
   9   4   7     3404.12     2889.23     33.04 o
  10   4   7      280.62      219.38     11.31 o
  11   4   7        8.48      145.24     10.37 o
  12   4   7       17.68       20.95      6.42 o
  13   4   7      165.45      167.64     15.74 o
   1   5   7     4689.95     4854.79     37.88 o
   2   5   7     2086.58     2205.06     20.04 o
   3   5   7     5248.76     5768.31     50.00 o
   4   5   7      624.16      614.32     15.18 o
   5   5   7     5754.71     5540.47     57.40 o
   6   5   7     1357.21     1091.27     19.95 o
   7   5   7      817.23      822.23     18.00 o
   8   5   7     1385.70     1173.86     20.47 o
   9   5   7       16.30       63.49      8.77 o
  10   5   7       69.50       69.47      7.74 o
  11   5   7      250.65      300.24     15.93 o
  12   5   7        0.53        7.43     13.48 o
  13   5   7      116.66      210.53     32.89 o
   0   6   7      987.73      978.79     16.72 o
   1   6   7     4457.34     4325.19     34.91 o
   2   6   7       33.85      288.19      7.89 o
   3   6   7      712.34      734.54      8.90 o
   4   6   7      249.39      217.85      9.22 o
   5   6   7     4586.78     4334.81     40.08 o
   6   6   7       17.95       44.43      7.14 o
   7   6   7     1114.85     1000.08     16.21 o
   8   6   7       10.41       22.42      6.37 o
   9   6   7      104.70      131.43      7.90 o
  10   6   7       15.70       47.72     10.79 o
  11   6   7      297.25      323.08     18.13 o
  12   6   7      261.76      272.67     17.68 o
   1   7   7     5203.50     5032.50     42.55 o
   2   7   7     1351.68     1227.32     22.55 o
   3   7   7     1622.37     1481.35     22.73 o
   4   7   7      487.18      508.11     10.69 o
   5   7   7       69.28       98.44      9.34 o
   6   7   7        6.84        7.50      5.90 o
   7   7   7       11.60        6.52      6.47 o
   8   7   7       14.63       12.54      9.52 o
   9   7   7     1287.47     1293.95     83.20 o
  10   7   7        8.94       42.71     11.41 o
  11   7   7      454.43      564.31     27.98 o
   0   8   7      562.02      689.55     17.19 o
   1   8   7       57.13       71.22      5.73 o
   2   8   7      466.09      420.28     10.64 o
   3   8   7     2599.00     2528.81     35.50 o
   4   8   7      323.27      280.71     11.85 o
   5   8   7      777.37      743.24     20.94 o
   6   8   7      304.13      296.88     16.88 o
   7   8   7       84.26       51.71     11.83 o
   8   8   7       73.39       75.10     10.76 o
   9   8   7      262.26      299.76     18.32 o
  10   8   7        0.83       19.19     13.19 o
   1   9   7      644.13      681.67     21.74 o
   2   9   7      238.89      217.58      9.63 o
   3   9   7        8.36       60.83      6.66 o
   4   9   7      113.04      105.28      9.57 o
   5   9   7        4.60       73.52      9.54 o
   6   9   7       46.51       54.06     13.83 o
   7   9   7      518.80      473.39     31.40 o
   8   9   7       72.74       91.43     12.05 o
   0  10   7      363.24      275.11     25.75 o
   1  10   7      396.63      275.07      8.38 o
   2  10   7       94.97      146.45     10.25 o
   3  10   7      493.72      495.38     27.50 o
   4  10   7      137.66      143.49     10.90 o
   5  10   7      159.70      211.37     19.08 o
   6  10   7      197.95      139.12     14.10 o
   0   0   8       26.85       85.29     42.37 o
   1   0   8     6829.90     6537.91    200.77 o
   2   0   8    11329.58    11017.07    230.01 o
   3   0   8    42736.88    42325.96    663.34 o
   4   0   8     1064.63      852.86     20.70 o
   5   0   8     3125.67     3429.83     48.04 o
   6   0   8      879.41     1533.78     38.53 o
   7   0   8       86.71      188.10     67.49 o
   8   0   8      288.73      229.87     20.17 o
   9   0   8      413.78      920.21     19.84 o
  10   0   8     1312.83     1127.48     47.08 o
  11   0   8      449.24      457.92     26.12 o
  12   0   8     2392.46     2602.96    118.23 o
  13   0   8      190.48      221.69     15.05 o
  14   0   8      352.71      411.27     21.71 o
   1   1   8     1503.59     2675.71     47.99 o
   2   1   8      264.94      471.85     10.26 o
   3   1   8     2587.50     3229.86     42.31 o
   4   1   8      220.35      356.28      5.73 o
   6   1   8      496.98      442.25     12.85 o
   7   1   8     4542.84     4163.66     59.26 o
   8   1   8     1028.71     1199.86     23.10 o
   9   1   8      128.72      370.13      9.07 o
  10   1   8      183.13      216.72     10.32 o
  11   1   8       44.62      108.33      6.57 o
  12   1   8        9.12       20.48      6.07 o
  13   1   8        0.06       59.12     15.46 o
  14   1   8       48.20       79.73     10.08 o
   0   2   8     5250.24     5216.69     67.72 o
   1   2   8       91.48       98.51      5.75 o
   2   2   8     2896.55     2782.73     48.79 o
   3   2   8     3242.49     3791.56     43.01 o
   4   2   8       62.78       47.73      5.40 o
   5   2   8        3.71        3.46      4.39 o
   6   2   8     2276.85     2149.96     21.66 o
   7   2   8     1249.43     1225.78     13.93 o
   8   2   8     2792.06     2545.35     27.24 o
   9   2   8      856.78      713.23     16.19 o
  10   2   8       54.95      103.27      6.79 o
  11   2   8      148.44      243.31     11.44 o
  12   2   8       82.85       56.80      6.43 o
  13   2   8      250.83      328.10     13.81 o
  14   2   8      120.90      131.36     10.94 o
   1   3   8      388.73      307.71      8.30 o
   2   3   8      669.41      909.88     18.58 o
   3   3   8       87.27       93.97      6.80 o
   4   3   8     6139.18     6358.52     67.70 o
   5   3   8       73.28       59.02      6.05 o
   6   3   8     1213.62     1151.64     18.48 o
   7   3   8     2706.75     3189.19     40.79 o
   8   3   8       31.75       28.34      4.13 o
   9   3   8      472.43      618.75      9.42 o
  10   3   8      108.09      162.53      6.53 o
  11   3   8      930.01      859.73     17.61 o
  12   3   8      448.74      405.56     12.89 o
  13   3   8      586.36      558.83     26.91 o
  14   3   8      837.40      887.62     32.56 o
   0   4   8        7.17       13.39      5.48 o
   1   4   8     1390.66     1516.51     15.99 o
   2   4   8     1251.50     1328.97     17.58 o
   3   4   8     6075.40     5735.96     59.66 o
   4   4   8     4194.29     3860.07     43.45 o
   5   4   8      441.18      382.85     12.54 o
   6   4   8     3863.08     3638.70     50.37 o
   7   4   8      684.49      658.47     13.30 o
   8   4   8      397.04      341.41      8.45 o
   9   4   8      412.70      414.08      9.52 o
  10   4   8       20.40      103.96     10.68 o
  11   4   8     1188.28     1157.69     22.41 o
  12   4   8       14.00       24.05      9.69 o
  13   4   8       39.50       52.89     17.82 o
   1   5   8      766.54      720.71     11.78 o
   2   5   8     2512.72     2465.15     22.11 o
   3   5   8     2140.04     2161.73     24.94 o
   4   5   8      276.39      327.25      9.34 o
   5   5   8       73.71      161.79      6.60 o
   6   5   8      433.31      484.55     12.67 o
   7   5   8       68.47      177.27      6.54 o
   8   5   8      556.45      589.28     14.71 o
   9   5   8      428.32      416.74      9.96 o
  10   5   8      782.80      795.73     16.20 o
  11   5   8      322.58      428.02     10.72 o
  12   5   8       19.85       54.42     10.26 o
  13   5   8       94.66      103.86     17.83 o
   0   6   8       38.35       67.25      6.62 o
   1   6   8      457.72      438.33      9.36 o
   2   6   8     1165.27     1192.48     18.49 o
   3   6   8       13.61      150.94      7.07 o
   4   6   8     1297.01     1206.85     12.59 o
   5   6   8      490.69      578.63     11.80 o
   6   6   8       22.08      209.49      8.07 o
   7   6   8      222.37      232.03      9.08 o
   8   6   8       15.00       35.83      6.48 o
   9   6   8     1271.71     1134.03     35.55 o
  10   6   8      637.75      531.82     13.33 o
  11   6   8        3.53       26.08     11.69 o
  12   6   8      533.40      542.33     44.13 o
   1   7   8      567.20      736.73     11.92 o
   2   7   8      797.26      887.24     13.55 o
   3   7   8      135.50      116.96      6.00 o
   4   7   8      312.19      257.70      7.02 o
   5   7   8      442.47      377.88     13.89 o
   6   7   8       26.52      113.83      6.81 o
   7   7   8      308.94      331.29     11.53 o
   8   7   8      311.22      429.99     14.34 o
   9   7   8       73.40      153.41     15.66 o
  10   7   8      103.36      107.32     14.85 o
  11   7   8       71.32       72.19     14.23 o
   0   8   8     2703.39     2626.17     51.66 o
   1   8   8        3.76       25.96      4.47 o
   2   8   8       31.33       50.29      5.28 o
   3   8   8      166.45      222.34      7.56 o
   4   8   8      764.17      761.33     12.95 o
   5   8   8        7.85      109.47      7.38 o
   6   8   8       61.52       90.89      9.46 o
   7   8   8      133.08      120.47     13.85 o
   8   8   8      494.80      451.75     17.17 o
   9   8   8      411.61      362.85     22.57 o
   1   9   8       33.13       43.21      4.76 o
   2   9   8       75.75      130.38      9.28 o
   3   9   8      179.44      159.74     13.37 o
   4   9   8       36.59      288.13     18.36 o
   5   9   8      335.92      312.44     26.00 o
   6   9   8      103.13      180.89     12.61 o
   7   9   8      287.68      261.35     12.68 o
   8   9   8      162.85      138.93     13.54 o
   0  10   8      399.96      377.97     17.61 o
   1  10   8      272.42      278.36     15.24 o
   2  10   8        6.78       97.40     13.31 o
   3  10   8      879.75      838.25     38.39 o
   4  10   8      578.95      533.99     24.91 o
   5  10   8       21.38      101.33     15.81 o
   1   1   9      137.62      123.15      4.15 o
   2   1   9    17547.92    16941.84    235.37 o
   3   1   9     3768.75     3777.50     35.76 o
   4   1   9    10063.72     9781.57     80.73 o
   5   1   9     6624.03     6860.77     67.45 o
   6   1   9     7396.22     7240.27    104.96 o
   7   1   9      260.06      469.85     12.86 o
   8   1   9      420.05      505.66     15.26 o
   9   1   9      594.37      654.79     16.08 o
  10   1   9      211.58      213.25      8.44 o
  11   1   9     1150.59     1212.56     30.04 o
  12   1   9      106.91      130.36     11.29 o
  13   1   9      119.64       83.42      9.61 o
  14   1   9      142.86      135.96     15.52 o
   0   2   9    19714.49    18234.61    248.20 o
   1   2   9        0.04       40.29      5.26 o
   2   2   9      183.56      331.77      8.08 o
   3   2   9      525.32      768.19     13.12 o
   4   2   9      245.99      438.87     12.87 o
   5   2   9     5665.34     5239.97     48.74 o
   6   2   9     5525.54     5494.87     54.29 o
   7   2   9       71.62      425.84     11.48 o
   8   2   9      259.07      219.44      9.48 o
   9   2   9     4140.14     3774.98     35.33 o
  10   2   9        2.36       30.55      4.91 o
  11   2   9      196.63      218.21     12.16 o
  12   2   9      230.20      276.61      9.69 o
  13   2   9      331.25      278.69     15.31 o
  14   2   9       85.48      105.54     12.31 o
   1   3   9      357.09      700.21     13.86 o
   2   3   9      301.58      365.17      9.52 o
   3   3   9      128.42      173.01      6.61 o
   4   3   9     2094.69     2010.84     22.80 o
   5   3   9     3852.88     3541.61     41.68 o
   6   3   9      185.58      253.15      7.85 o
   7   3   9     2317.44     2097.80     19.69 o
   8   3   9      313.74      652.95     12.50 o
   9   3   9      723.57      700.28     18.01 o
  10   3   9      196.47      219.90     11.84 o
  11   3   9       34.53       53.72      8.33 o
  12   3   9       57.08       89.88      7.82 o
  13   3   9      101.17      120.53     12.58 o
   0   4   9     3879.29     3697.60     42.85 o
   1   4   9     1421.51     1427.76     14.38 o
   2   4   9     1821.26     1769.64     19.27 o
   3   4   9       32.81       46.95      5.01 o
   4   4   9     7167.49     7222.15     68.84 o
   5   4   9     4035.77     4035.39     32.22 o
   6   4   9       96.39       87.61      5.90 o
   7   4   9       51.30      325.27      9.18 o
   8   4   9      596.68      538.09     15.38 o
   9   4   9      529.59      483.49     15.70 o
  10   4   9     1013.98      909.42     22.79 o
  11   4   9      305.32      225.48     15.02 o
  12   4   9      224.19      199.59     19.99 o
  13   4   9      611.39      628.26     32.94 o
   1   5   9      322.11      678.92     11.35 o
   2   5   9     3422.46     3346.03     29.02 o
   3   5   9     1661.88     1572.20     17.33 o
   4   5   9     1368.55     1403.65     16.65 o
   5   5   9     3211.04     2943.32     36.89 o
   6   5   9     4380.96     4297.42     55.41 o
   7   5   9     2116.76     1906.96     32.48 o
   8   5   9     1674.01     1577.31     27.83 o
   9   5   9        1.00       64.41      9.98 o
  10   5   9      153.13      241.28      7.99 o
  11   5   9      114.91      156.26      8.81 o
  12   5   9       17.96       48.09     12.13 o
   0   6   9     1026.06      776.07     17.52 o
   1   6   9      150.48      129.94      6.46 o
   2   6   9      440.64      398.62     12.76 o
   3   6   9       86.57      124.39      4.67 o
   4   6   9      298.91      314.19      8.30 o
   5   6   9     1099.21     1099.74     18.63 o
   6   6   9       76.43      115.08      7.60 o
   7   6   9       83.97      119.31      8.57 o
   8   6   9      584.01      559.92     17.17 o
   9   6   9        7.07       13.61      8.53 o
  10   6   9      243.18      309.30     13.23 o
  11   6   9      138.71      139.12     11.76 o
  12   6   9       10.20       25.91     11.73 o
   1   7   9       46.71       22.03      4.82 o
   2   7   9     4379.97     4245.31     35.78 o
   3   7   9       28.09       42.81      4.81 o
   4   7   9      297.88      290.83     11.22 o
   5   7   9      446.43      550.71     13.02 o
   6   7   9      236.75      228.29     17.73 o
   7   7   9     1462.44     1360.11     31.19 o
   8   7   9      204.53      193.72     14.40 o
   9   7   9       48.75       62.14     10.51 o
  10   7   9      412.40      429.24     26.43 o
  11   7   9      570.15      470.79     22.54 o
   0   8   9     1203.11     1117.01     19.43 o
   1   8   9      456.04      392.64     14.33 o
   2   8   9       16.34        4.95      5.67 o
   3   8   9      194.45      176.57      7.33 o
   4   8   9       72.24      144.69      7.90 o
   5   8   9     1515.03     1327.65     24.58 o
   6   8   9     1187.71     1072.18     28.03 o
   7   8   9       72.50      104.33      9.82 o
   8   8   9      349.31      291.92     21.26 o
   9   8   9      245.46      283.73     12.89 o
   1   9   9       16.60       12.39      5.36 o
   2   9   9      124.62      135.04      9.20 o
   3   9   9       11.34       55.38      8.15 o
   4   9   9      210.54      169.35     14.52 o
   5   9   9      283.22      290.93     21.83 o
   6   9   9        0.97       17.45      8.76 o
   7   9   9       21.65       24.12      9.47 o
   0  10   9      401.05      313.37     24.99 o
   1  10   9        5.15       38.02      7.65 o
   2  10   9      143.56      173.87     16.67 o
   3  10   9      188.76      157.90     14.18 o
   4  10   9     1546.56     1482.38     28.59 o
   5  10   9       66.54       79.56     13.62 o
   0   0  10       19.46        3.10      9.59 o
   1   0  10     5872.68     5270.18    468.73 o
   2   0  10    12852.03    12801.92    373.32 o
   3   0  10     5558.33     6250.98     88.89 o
   4   0  10     1935.49     2283.66     30.61 o
   5   0  10       93.48      183.53     12.07 o
   6   0  10     5877.24     6005.39    161.81 o
   7   0  10     2161.49     2255.70     46.26 o
   8   0  10       49.04      116.18     10.39 o
   9   0  10     2785.88     2555.88    108.69 o
  10   0  10       13.96      282.66     16.95 o
  11   0  10      257.72      209.51     19.58 o
  12   0  10     1605.55     1629.28     58.93 o
  13   0  10      260.30      256.93     15.88 o
  14   0  10      152.30      216.19     18.47 o
   1   1  10      794.53     1036.65     20.62 o
   2   1  10     1162.86     1901.97     25.40 o
   3   1  10     5301.68     5725.26     53.31 o
   4   1  10      884.50     1045.82     18.61 o
   5   1  10       84.29      236.88      6.53 o
   6   1  10        4.20      161.76      6.73 o
   7   1  10      201.98      654.87     17.60 o
   8   1  10     6172.95     6376.35    110.73 o
   9   1  10       38.34       95.65      9.16 o
  10   1  10      280.16      323.37      8.36 o
  11   1  10      280.80      409.35     13.05 o
  12   1  10       26.00       41.80      7.62 o
  13   1  10      423.45      354.86     21.80 o
  14   1  10       68.91      143.87     14.73 o
   0   2  10       28.17       74.83     25.49 o
   1   2  10       14.39       46.60      5.63 o
   2   2  10      689.45      803.37     18.55 o
   3   2  10     2306.51     2113.10     22.36 o
   4   2  10     1152.16     1005.74     14.68 o
   5   2  10     3537.19     3678.37     31.65 o
   6   2  10      572.27      585.41     13.80 o
   7   2  10        2.22       19.69      4.11 o
   8   2  10      798.66      710.19      9.87 o
   9   2  10      367.90      336.99     10.40 o
  10   2  10      187.29      301.75     15.38 o
  11   2  10      634.79      718.81     13.15 o
  12   2  10      128.81      141.09      8.28 o
  13   2  10      243.28      256.24     21.09 o
  14   2  10       57.32       39.87     10.60 o
   1   3  10     4949.79     5131.27     49.81 o
   2   3  10     1121.13     1251.32     16.10 o
   3   3  10     3188.66     2841.33     41.28 o
   4   3  10     5278.60     5906.27     83.90 o
   5   3  10        6.61       24.37      4.92 o
   6   3  10     2396.84     2531.31     33.47 o
   7   3  10       64.17      151.31      7.01 o
   8   3  10     3176.04     2809.93     25.99 o
   9   3  10      723.46      839.26     18.99 o
  10   3  10       23.54       53.73      5.63 o
  11   3  10      125.45      163.51      7.71 o
  12   3  10        4.35       53.94      7.98 o
  13   3  10       34.29      102.43     14.81 o
   0   4  10     3017.26     3204.48     37.50 o
   1   4  10     1031.92      944.12     14.39 o
   2   4  10     3557.73     3474.53     45.03 o
   3   4  10     4150.02     4178.99     36.65 o
   4   4  10       45.77       95.55      8.99 o
   5   4  10      571.28      565.18     11.77 o
   6   4  10     1027.76      925.66     19.36 o
   7   4  10      280.51      322.94      8.29 o
   8   4  10       45.96       76.43      7.78 o
   9   4  10      155.93      181.50      9.16 o
  10   4  10        0.16      286.54     12.24 o
  11   4  10        0.88        8.21      9.46 o
  12   4  10       81.87      135.46     18.14 o
  13   4  10        4.35       51.00     17.04 o
   1   5  10      102.80      484.81     14.86 o
   2   5  10      127.60      172.39      5.19 o
   3   5  10        1.93       29.97      5.54 o
   4   5  10     1292.76     1266.16     17.68 o
   5   5  10     3841.61     3666.62     43.78 o
   6   5  10       82.79       56.88      6.07 o
   7   5  10     2129.71     1774.47     35.58 o
   8   5  10      143.96      301.19      8.67 o
   9   5  10        8.91       27.59      5.84 o
  10   5  10      282.21      287.72     10.34 o
  11   5  10       12.14       -0.01     10.54 o
  12   5  10       18.69       22.00     15.25 o
   0   6  10      885.09      848.61     14.08 o
   1   6  10     4109.71     3764.98     32.10 o
   2   6  10      687.79      761.02     13.96 o
   3   6  10       13.17      123.74      6.99 o
   4   6  10      335.07      348.29     10.11 o
   5   6  10        0.01       49.63      5.92 o
   6   6  10     1879.28     1801.59     35.26 o
   7   6  10      855.54      781.33     19.56 o
   8   6  10      314.00      274.80     12.42 o
   9   6  10       10.03       45.64      9.60 o
  10   6  10      423.82      387.69     17.02 o
  11   6  10       13.46       12.71     12.52 o
   1   7  10       14.17       38.95      4.97 o
   2   7  10       33.77       37.71      4.57 o
   3   7  10       44.02      124.52      8.16 o
   4   7  10      826.03      681.48     14.63 o
   5   7  10       18.86      205.32      8.29 o
   6   7  10      107.09      106.32      8.38 o
   7   7  10      108.29      108.81      8.38 o
   8   7  10     1078.85     1076.17     46.61 o
   9   7  10      131.33      112.17     13.65 o
  10   7  10       17.55        0.91     12.41 o
   0   8  10     1530.72     1625.62     35.41 o
   1   8  10      176.94      175.54      8.32 o
   2   8  10      239.41      327.87     13.34 o
   3   8  10      794.50      811.37     15.77 o
   4   8  10       46.67       95.65      6.74 o
   5   8  10      693.02      726.55     21.71 o
   6   8  10       68.09      113.35      8.17 o
   7   8  10      184.91      194.04     16.28 o
   8   8  10       12.73       37.88      9.68 o
   9   8  10       22.76       69.35     13.62 o
   1   9  10      175.05      193.75      8.11 o
   2   9  10        4.68       34.82      5.86 o
   3   9  10       32.16       48.97      9.65 o
   4   9  10      697.64      782.72     21.00 o
   5   9  10      797.24      640.72     27.27 o
   6   9  10        3.23       -1.48      8.56 o
   7   9  10        5.05       62.74     10.35 o
   0  10  10      247.70      297.83     23.62 o
   1  10  10       11.47       43.91      7.20 o
   2  10  10       38.41       21.46     10.23 o
   3  10  10        0.79       68.55     10.62 o
   4  10  10       96.20      120.24     11.26 o
   1   1  11      199.56      254.09      7.95 o
   2   1  11        0.07      277.27      7.62 o
   3   1  11      254.61      259.99      7.28 o
   4   1  11     2373.19     2178.31     32.07 o
   5   1  11      284.72      259.09     12.15 o
   6   1  11      173.48      184.19      8.56 o
   7   1  11      230.70      227.95      6.48 o
   8   1  11        0.02       21.83      5.51 o
   9   1  11     2185.13     1882.28     31.29 o
  10   1  11     3055.26     2859.57     33.80 o
  11   1  11        1.74        8.46      5.93 o
  12   1  11      108.58      121.11      8.73 o
  13   1  11      489.53      430.37     41.42 o
  14   1  11      300.98      347.01     21.68 o
   0   2  11     6048.73     5455.39    139.55 o
   1   2  11     5110.41     5282.29     57.37 o
   2   2  11      927.08     1047.65     14.91 o
   3   2  11      843.31      714.35     14.98 o
   4   2  11     7346.22     7249.61     71.21 o
   5   2  11      257.46      342.00      6.75 o
   6   2  11     1004.32      855.85     10.94 o
   7   2  11      699.57      646.31     10.02 o
   8   2  11    10562.31     9523.23    106.31 o
   9   2  11       93.03       63.66      5.78 o
  10   2  11       24.27       12.87      7.55 o
  11   2  11       38.13      111.44      9.31 o
  12   2  11      202.91      332.04     15.71 o
  13   2  11        4.53       42.13     13.32 o
   1   3  11       42.74       45.97      4.80 o
   2   3  11      153.31      486.56     12.89 o
   3   3  11      492.59      551.06     11.74 o
   4   3  11      765.51      932.69     20.34 o
   5   3  11      114.58       78.20      7.98 o
   6   3  11      835.84      764.32     16.21 o
   7   3  11      693.74      667.61     15.62 o
   8   3  11      222.97      264.63     10.93 o
   9   3  11      616.80      566.02     14.42 o
  10   3  11      205.36      202.71      7.48 o
  11   3  11       35.51       67.77      6.06 o
  12   3  11      113.48      136.89     21.33 o
  13   3  11       12.96        5.77      9.39 o
   0   4  11     1311.10     1327.16     18.15 o
   1   4  11      524.65      438.05     10.80 o
   2   4  11      642.06      684.80     13.32 o
   3   4  11      326.84      421.14      9.89 o
   4   4  11      537.03      468.30     11.46 o
   5   4  11      358.26      356.20      6.42 o
   6   4  11       95.87      264.92      7.60 o
   7   4  11      418.79      284.56      9.99 o
   8   4  11      772.48      860.87     12.78 o
   9   4  11        9.86       12.63      4.72 o
  10   4  11      140.72      173.25      8.04 o
  11   4  11      190.91      192.71     13.06 o
  12   4  11     1257.95     1097.29     21.33 o
  13   4  11       22.09       10.52     12.47 o
   1   5  11      210.53      208.95      7.99 o
   2   5  11      715.31      804.90     16.87 o
   3   5  11      604.84      597.66     10.09 o
   4   5  11      500.61      551.04     11.87 o
   5   5  11      662.76      654.81     10.67 o
   6   5  11       24.99      178.19      8.58 o
   7   5  11      314.53      499.64     16.81 o
   8   5  11      191.61      248.41     11.01 o
   9   5  11      304.88      303.85      7.88 o
  10   5  11     1281.10     1357.50     29.71 o
  11   5  11        0.10       50.00      9.81 o
  12   5  11        8.27       86.32     23.04 o
   0   6  11     2811.51     2766.44     41.54 o
   1   6  11      322.48      286.81      7.82 o
   2   6  11      115.48      196.07      7.71 o
   3   6  11      220.00      199.10      9.41 o
   4   6  11       88.37      248.24     10.55 o
   5   6  11     2002.45     1685.13     25.97 o
   6   6  11      170.11      109.22      7.63 o
   7   6  11      139.28      149.22      6.91 o
   8   6  11      228.88      252.47     13.31 o
   9   6  11       66.32       53.08      7.16 o
  10   6  11      220.09      270.94     14.22 o
  11   6  11      278.62      265.01     17.85 o
   1   7  11      136.94      107.73      6.04 o
   2   7  11       30.89       67.42      9.00 o
   3   7  11       40.51      103.89      7.38 o
   4   7  11        4.44       17.58      4.84 o
   5   7  11      350.12      285.24     11.49 o
   6   7  11     1225.77     1205.56     21.68 o
   7   7  11      288.48      217.23     12.78 o
   8   7  11       86.57      149.46     10.81 o
   9   7  11      336.91      263.30     16.31 o
  10   7  11      109.80       93.06     12.56 o
   0   8  11       25.24       26.06     10.34 o
   1   8  11      309.51      326.73     12.60 o
   2   8  11       84.68      107.42     10.08 o
   3   8  11       37.24      141.25     11.68 o
   4   8  11       38.95       23.31      8.13 o
   5   8  11        0.28       -3.45      7.17 o
   6   8  11      107.63      208.53     13.53 o
   7   8  11        1.78        1.02     11.72 o
   8   8  11      310.58      326.23     24.18 o
   9   8  11      597.46      546.88     25.55 o
   1   9  11      194.59      199.65     10.01 o
   2   9  11     1313.21     1263.18     22.50 o
   3   9  11      155.76      147.53     12.77 o
   4   9  11        3.06       39.62      9.11 o
   5   9  11       80.57      168.48     15.50 o
   6   9  11      689.48      719.31     28.77 o
   7   9  11      233.61      308.09     18.37 o
   0  10  11      536.78      723.48     30.17 o
   1  10  11      411.06      417.06     24.20 o
   2  10  11        0.49        8.77      7.82 o
   3  10  11        0.03       -8.36      8.36 o
   4  10  11       17.68        2.47     12.63 o
   0   0  12     9255.15     9682.58    283.00 o
   1   0  12     5497.22     5830.84    117.67 o
   2   0  12    10954.86    11362.72    191.53 o
   3   0  12     4758.63     4873.19    156.21 o
   4   0  12    18958.13    18572.70    455.30 o
   5   0  12      421.35      596.29     25.84 o
   6   0  12      315.00      386.58     16.47 o
   7   0  12     1399.39     1219.93     42.64 o
   8   0  12     1511.29     1506.84     45.16 o
   9   0  12      192.70      259.80     14.92 o
  10   0  12       59.65       68.64     13.52 o
  11   0  12     1437.73     1283.70     56.49 o
  12   0  12      106.62      201.62     12.82 o
  13   0  12      148.25      141.71     21.46 o
   1   1  12      128.89      196.65     10.41 o
   2   1  12     5878.27     5600.44     57.13 o
   3   1  12     1458.17     1725.80     31.70 o
   4   1  12     1905.83     2182.80     23.93 o
   5   1  12     1458.29     1728.57     24.39 o
   6   1  12      186.24      237.46      7.76 o
   7   1  12        0.71       95.96      5.30 o
   8   1  12     1046.10      959.29     17.84 o
   9   1  12       87.69      245.49      9.64 o
  10   1  12       98.26       96.14      8.53 o
  11   1  12       15.02      141.98     18.62 o
  12   1  12      133.49      279.88     17.88 o
  13   1  12       16.26       27.35      9.29 o
   0   2  12    10031.16    10093.10    151.47 o
   1   2  12      267.41      234.67      7.47 o
   2   2  12      895.09      961.15     12.33 o
   3   2  12      458.28      497.15     10.32 o
   4   2  12     1620.37     1515.57     20.62 o
   5   2  12      951.18      917.92     17.09 o
   6   2  12     1316.48     1613.84     20.74 o
   7   2  12     1983.97     1953.83     23.81 o
   8   2  12      509.12      576.18     14.99 o
   9   2  12       61.98       76.83      8.31 o
  10   2  12       48.29       95.70      6.34 o
  11   2  12       17.97       52.70      7.79 o
  12   2  12        2.19       13.50     11.72 o
  13   2  12      150.28      139.03     19.03 o
   1   3  12     1871.95     2886.29     32.26 o
   2   3  12    11779.67    11835.59    174.43 o
   3   3  12      793.33      873.60     19.58 o
   4   3  12      183.27      281.89      9.30 o
   5   3  12      482.75      366.67     12.74 o
   6   3  12     1185.84     1055.05     13.94 o
   7   3  12       57.89      240.30      7.58 o
   8   3  12      254.01      260.07     10.33 o
   9   3  12      205.55      147.70     10.91 o
  10   3  12        0.32      173.22     12.51 o
  11   3  12      301.57      310.94     10.77 o
  12   3  12       13.85       50.21     12.78 o
  13   3  12       11.81      119.87     14.72 o
   0   4  12     2216.05     2203.58     48.60 o
   1   4  12     1542.57     1402.70     14.14 o
   2   4  12      238.58      245.90      8.53 o
   3   4  12        9.14      255.23      7.99 o
   4   4  12     1578.21     1556.63     25.57 o
   5   4  12        0.42        9.82      4.75 o
   6   4  12      363.67      359.30     14.14 o
   7   4  12       16.30       87.19      5.97 o
   8   4  12      691.17      618.64     16.51 o
   9   4  12      668.08      536.75     16.32 o
  10   4  12      829.54      834.77     20.01 o
  11   4  12        0.19       36.05      9.08 o
  12   4  12      918.40      924.28     34.80 o
   1   5  12        8.41        7.67      3.45 o
   2   5  12     2403.15     2276.27     36.10 o
   3   5  12      188.85      464.53     11.04 o
   4   5  12     2624.45     2427.34     24.20 o
   5   5  12       38.71       23.85      5.40 o
   6   5  12     1271.46     1362.83     25.72 o
   7   5  12      128.40       83.26      9.23 o
   8   5  12       41.14      118.23      8.93 o
   9   5  12       77.64       50.12      8.00 o
  10   5  12      265.43      215.96      7.41 o
  11   5  12       44.69       58.80     12.15 o
  12   5  12       49.04       35.56     20.91 o
   0   6  12     6658.43     6569.34     66.60 o
   1   6  12      193.02      310.57      9.53 o
   2   6  12      327.01      318.01      8.78 o
   3   6  12      592.52      494.28     12.64 o
   4   6  12     5635.02     4902.62     55.09 o
   5   6  12       24.27      108.01      4.71 o
   6   6  12        9.39        8.02      4.38 o
   7   6  12      279.34      209.08      7.84 o
   8   6  12        9.33       67.03     10.32 o
   9   6  12       12.21       38.20      9.98 o
  10   6  12      391.26      323.80     28.00 o
  11   6  12        0.11      -17.81     17.95 o
   1   7  12      377.78      435.44     14.96 o
   2   7  12      779.54      788.88     14.36 o
   3   7  12        4.82        3.30      5.68 o
   4   7  12       33.63       62.12      5.19 o
   5   7  12        0.55       79.54      5.73 o
   6   7  12      146.91      140.47      5.54 o
   7   7  12      517.61      480.02     24.55 o
   8   7  12       24.50      161.32     13.28 o
   9   7  12       45.10       58.26     11.19 o
  10   7  12       45.64       57.41     10.77 o
   0   8  12     2910.21     2857.14     52.12 o
   1   8  12        0.01        1.79      5.29 o
   2   8  12      180.13      221.36      8.98 o
   3   8  12      309.42      303.03     10.89 o
   4   8  12        6.04       76.65      7.48 o
   5   8  12      674.36      588.41     12.23 o
   6   8  12      334.91      346.23     15.90 o
   7   8  12      280.39      187.00     10.29 o
   8   8  12      625.84      581.34     36.28 o
   1   9  12       98.22      111.24      6.11 o
   2   9  12     1689.18     1614.34     29.39 o
   3   9  12       87.48      166.58     15.15 o
   4   9  12      859.83      971.38     28.19 o
   5   9  12       64.98       67.87     10.15 o
   6   9  12      683.67      605.42     23.98 o
   0  10  12     1511.12     1405.01     47.16 o
   1  10  12       12.75       15.30      9.91 o
   2  10  12        0.20       -2.83      9.03 o
   3  10  12      536.26      515.04     18.80 o
   1   1  13      908.99      843.57     28.05 o
   2   1  13      289.91      294.17     12.61 o
   3   1  13      416.77      370.26     13.00 o
   4   1  13     2989.13     2914.07     34.84 o
   5   1  13       62.55      153.79      6.58 o
   6   1  13     1004.53      933.86     22.86 o
   7   1  13       83.63      127.15      7.30 o
   8   1  13      333.02      349.61     13.60 o
   9   1  13       55.45       74.62      6.30 o
  10   1  13        7.72       11.28      5.92 o
  11   1  13     1053.41     1073.13     46.62 o
  12   1  13      213.18      225.14     24.67 o
  13   1  13      198.35      218.11     20.55 o
   0   2  13     4271.41     4025.63    139.05 o
   1   2  13        3.97       74.91      9.08 o
   2   2  13      237.40      572.37     12.16 o
   3   2  13      518.19      532.24     10.26 o
   4   2  13       54.81      104.51      5.92 o
   5   2  13      125.48      151.71      5.53 o
   6   2  13      625.22      574.18     11.87 o
   7   2  13      592.13      568.93     15.17 o
   8   2  13        7.72       30.88      7.25 o
   9   2  13      224.94      360.91     15.74 o
  10   2  13      475.21      411.09     19.58 o
  11   2  13     1297.96     1073.21     17.74 o
  12   2  13      917.27     1015.87     45.57 o
  13   2  13       86.46      150.61     12.25 o
   1   3  13     1433.78     1350.55     28.60 o
   2   3  13      663.61      657.00     20.63 o
   3   3  13      853.82      853.10     13.48 o
   4   3  13     1833.93     1812.00     21.04 o
   5   3  13        0.67       49.27      6.91 o
   6   3  13      858.18      775.89     15.27 o
   7   3  13      414.70      500.82     18.49 o
   8   3  13      670.50      646.68     19.03 o
   9   3  13      128.44      156.78     12.88 o
  10   3  13        2.61       57.06      8.05 o
  11   3  13       14.62       11.69      6.68 o
  12   3  13      185.99      150.09     12.15 o
  13   3  13       21.50       64.13     16.26 o
   0   4  13      572.69      454.21     12.43 o
   1   4  13      119.96      125.30      6.05 o
   2   4  13      528.47      460.61     10.09 o
   3   4  13      507.83      471.63     13.36 o
   4   4  13      119.33      125.64      4.49 o
   5   4  13     1004.56      843.43     16.30 o
   6   4  13      459.03      513.35     16.96 o
   7   4  13      269.51      280.86     12.88 o
   8   4  13      101.85      108.07     11.98 o
   9   4  13      519.24      532.83     14.02 o
  10   4  13      240.38      228.62      8.93 o
  11   4  13      552.52      581.81     24.03 o
  12   4  13        9.92       31.13     10.95 o
   1   5  13      548.76      501.82      9.74 o
   2   5  13      441.51      461.61      9.28 o
   3   5  13      858.74      936.09     16.52 o
   4   5  13      588.75      717.49     18.19 o
   5   5  13     1215.24     1255.40     22.84 o
   6   5  13      175.48      160.28      7.20 o
   7   5  13       99.00      197.13     11.04 o
   8   5  13       73.55      114.63      9.54 o
   9   5  13      318.07      233.73      7.36 o
  10   5  13       63.11       69.79      7.41 o
  11   5  13      259.01      294.20     20.41 o
   0   6  13     2626.62     2577.12     31.79 o
   1   6  13     1186.34     1235.29     24.72 o
   2   6  13       15.44      239.95      7.64 o
   3   6  13      357.27      358.00      9.88 o
   4   6  13     1180.94     1113.76     21.25 o
   5   6  13       29.97      113.81      8.48 o
   6   6  13      399.95      461.89      9.00 o
   7   6  13       34.91       16.55      6.38 o
   8   6  13        2.63       14.06      7.00 o
   9   6  13      435.86      387.47     16.60 o
  10   6  13       82.45      122.30      8.74 o
   1   7  13       27.67       83.05      5.57 o
   2   7  13      614.85      558.66     16.70 o
   3   7  13      665.04      546.68     10.88 o
   4   7  13      187.86      210.88      9.98 o
   5   7  13       89.37      114.40      8.12 o
   6   7  13      304.56      289.39     14.88 o
   7   7  13      296.21      297.40     14.13 o
   8   7  13      439.58      350.22     24.08 o
   9   7  13       70.53       89.29     13.04 o
   0   8  13     1669.00     1464.37     24.12 o
   1   8  13      310.32      342.83     11.02 o
   2   8  13       50.32       87.07      9.00 o
   3   8  13       73.95      110.98      9.58 o
   4   8  13      397.17      367.48     10.12 o
   5   8  13        0.60       21.64      6.27 o
   6   8  13        2.52       23.01      8.71 o
   7   8  13       87.94       77.03     10.41 o
   8   8  13       23.36       54.46     11.84 o
   1   9  13      958.44      921.74     28.00 o
   2   9  13      266.49      298.75     13.05 o
   3   9  13      379.90      439.06     16.86 o
   4   9  13        0.56       25.64      8.59 o
   5   9  13      432.49      375.02     27.48 o
   6   9  13       34.03       21.30     11.05 o
   0  10  13      286.40      253.70     19.08 o
   1  10  13       89.74      104.33     13.23 o
   2  10  13       13.01       77.69     13.47 o
   0   0  14    36857.63    35376.57    567.66 o
   1   0  14     1486.80     1909.13     91.44 o
   2   0  14     1289.62     1133.97     61.03 o
   3   0  14     6199.76     5624.79    161.90 o
   4   0  14     1013.12      934.35     27.36 o
   5   0  14       61.23      141.66      7.45 o
   6   0  14      129.46      153.62      8.87 o
   7   0  14     3627.01     3633.82     88.21 o
   8   0  14       47.35       84.24      9.38 o
  10   0  14       33.09      110.72      9.61 o
  11   0  14       96.21       73.15     10.51 o
  12   0  14      199.43      536.98     60.00 o
  13   0  14       74.14      143.60     19.76 o
   2   1  14      958.32     1108.33     21.03 o
   3   1  14        6.07      205.31      7.53 o
   4   1  14     1012.13     1020.17     21.59 o
   5   1  14     1980.38     1935.10     32.75 o
   6   1  14     3961.96     3758.20     36.01 o
   7   1  14      341.09      309.95      7.99 o
   8   1  14      205.86      319.59     13.35 o
   9   1  14        0.42       12.99      5.76 o
  10   1  14      314.40      341.54     16.32 o
  11   1  14       12.61       67.81      7.13 o
  12   1  14        0.34       42.28     10.74 o
  13   1  14      159.98      188.86     21.46 o
   0   2  14     2005.14     1791.95     65.09 o
   1   2  14       26.28      180.97      9.73 o
   2   2  14      399.36      385.36      7.95 o
   3   2  14     2854.54     2779.23     32.74 o
   4   2  14     3983.55     3926.11     43.63 o
   5   2  14        3.87        1.41      4.41 o
   6   2  14        1.89       33.27      6.13 o
   7   2  14       38.32       79.94      6.55 o
   8   2  14      209.83      190.51      7.25 o
   9   2  14       50.89       53.58      5.75 o
  10   2  14        2.03       31.91      7.76 o
  11   2  14       86.72      135.17     12.96 o
  12   2  14      134.85      156.17     17.41 o
  13   2  14       93.94       94.44     12.60 o
   1   3  14     1213.11     1300.84     28.40 o
   2   3  14     8964.15     8619.61    120.22 o
   3   3  14        0.34      370.93      9.34 o
   4   3  14     1195.97     1071.80     17.85 o
   5   3  14     1001.14      992.17     12.08 o
   6   3  14     3241.92     2926.63     36.64 o
   7   3  14      342.32      483.67     16.91 o
   8   3  14      141.81      175.91      7.48 o
   9   3  14      830.63      795.22     23.38 o
  10   3  14       17.73      232.32     11.97 o
  11   3  14       16.61       26.27     15.50 o
  12   3  14        1.05       22.22     10.95 o
   0   4  14     4562.65     4663.06     66.77 o
   1   4  14        6.02       97.48      5.86 o
   2   4  14      383.59      389.84      9.86 o
   3   4  14     7074.54     6998.87     87.24 o
   4   4  14       89.75      169.68     10.93 o
   5   4  14       65.03       73.75      5.19 o
   6   4  14       61.76       48.54      5.93 o
   7   4  14       11.45       66.62      7.82 o
   8   4  14      533.91      497.90     17.01 o
   9   4  14       21.84      120.98      7.75 o
  10   4  14       78.49       99.36     11.80 o
  11   4  14       95.20       73.03     11.41 o
  12   4  14      124.17      129.12     20.41 o
   1   5  14      756.04      654.96     14.37 o
   2   5  14     2590.56     2504.99     32.50 o
   3   5  14       86.65       82.43      7.67 o
   4   5  14      569.42      510.70     18.35 o
   5   5  14      196.05      219.53     13.43 o
   6   5  14       77.59      112.96     11.54 o
   7   5  14       26.28       59.24      4.74 o
   8   5  14      605.98      613.62     15.92 o
   9   5  14        0.54       84.83      9.47 o
  10   5  14      540.55      552.26     18.26 o
  11   5  14      146.88      150.17     16.08 o
   0   6  14     3065.43     2898.38     36.89 o
   1   6  14     1053.51     1076.15     14.62 o
   2   6  14       60.03      144.37      5.77 o
   3   6  14      624.79      605.29     12.98 o
   4   6  14     3835.87     3742.99     35.03 o
   5   6  14       79.78      119.46      5.28 o
   6   6  14       39.29      104.18      9.21 o
   7   6  14     2400.15     2217.03     47.68 o
   8   6  14     1092.62     1028.98     26.50 o
   9   6  14        4.64       26.56     10.59 o
  10   6  14        0.61       16.30     12.60 o
   1   7  14      271.48      403.29     12.13 o
   2   7  14      609.55      566.61     13.43 o
   3   7  14      203.67      165.96      9.93 o
   4   7  14        5.61       11.99      6.62 o
   5   7  14       77.66      109.89     10.74 o
   6   7  14      259.37      256.73     13.27 o
   7   7  14      100.83      115.49     15.84 o
   8   7  14        0.00       15.59     11.07 o
   9   7  14        0.11        9.28      9.03 o
   0   8  14      534.05      499.64     16.01 o
   1   8  14        0.03       10.51      5.01 o
   2   8  14      121.44      134.88      8.25 o
   3   8  14        5.26       24.62      6.75 o
   4   8  14      658.71      664.78     17.95 o
   5   8  14      310.10      350.03     25.09 o
   6   8  14      176.17      179.35     17.11 o
   7   8  14       10.08       22.18     20.50 o
   1   9  14      286.17      286.57     13.53 o
   2   9  14      896.64      883.09     22.46 o
   3   9  14       77.95       89.88      8.90 o
   4   9  14       60.49       53.54      8.73 o
   5   9  14      419.40      372.06     16.96 o
   1   1  15       83.82      227.09     13.55 o
   2   1  15       25.99       16.65      3.47 o
   3   1  15      125.56      145.57     10.70 o
   4   1  15      113.43      123.21      5.83 o
   5   1  15      907.14      824.03     11.91 o
   6   1  15      785.41      694.08     10.69 o
   7   1  15        3.91      101.83     15.57 o
   8   1  15     1210.59     1220.14     22.41 o
   9   1  15      154.52      148.29      8.64 o
  10   1  15       69.29       96.76      7.19 o
  11   1  15       76.34       61.88      7.98 o
  12   1  15        9.72        6.65     10.67 o
   0   2  15     4703.08     4629.43    136.20 o
   1   2  15      504.68      507.15     10.79 o
   2   2  15     2285.29     2389.34     50.92 o
   3   2  15       51.82       87.09      4.33 o
   4   2  15       60.48       83.23      6.15 o
   5   2  15     1019.19      992.55     21.63 o
   6   2  15     1731.29     1440.35     21.99 o
   7   2  15     1000.30     1027.98     18.88 o
   8   2  15        0.12        3.72      4.84 o
   9   2  15      170.23      135.71     10.54 o
  10   2  15      929.78      797.21     16.88 o
  11   2  15      553.37      542.01     22.36 o
  12   2  15     1499.49     1408.66     45.79 o
   1   3  15      107.60      195.84      6.00 o
   2   3  15      332.51      268.20      8.62 o
   3   3  15     1081.52      980.67     18.10 o
   4   3  15      469.65      706.65     11.90 o
   5   3  15      120.71      100.71      6.40 o
   6   3  15       40.92       62.36      7.68 o
   7   3  15        6.75       11.33      6.38 o
   8   3  15      485.08      472.27     13.11 o
   9   3  15      142.60      161.70     13.13 o
  10   3  15      151.48      149.23      8.46 o
  11   3  15      138.34      147.99      9.95 o
  12   3  15       38.19       67.36     13.07 o
   0   4  15      156.55       76.72      7.18 o
   1   4  15      163.76      145.89      7.59 o
   2   4  15      861.46      860.26     16.86 o
   3   4  15     1286.50     1361.71     21.29 o
   4   4  15      711.76      684.08     11.82 o
   5   4  15       49.75      114.00     10.61 o
   6   4  15        3.88       11.84      6.29 o
   7   4  15      363.02      282.83     10.57 o
   8   4  15     1443.43     1391.95     26.17 o
   9   4  15       15.66       31.04      8.36 o
  10   4  15       68.89       77.59      8.70 o
  11   4  15      317.00      363.11     14.47 o
   1   5  15      208.41      289.07      8.35 o
   2   5  15      104.02      172.08      7.24 o
   3   5  15        0.64       23.82      4.82 o
   4   5  15      262.45      320.59     10.48 o
   5   5  15      982.99      885.38     22.78 o
   6   5  15       10.23       22.83      7.62 o
   7   5  15      117.46       90.79      7.19 o
   8   5  15      904.45      898.52     14.93 o
   9   5  15      233.11      278.24     23.95 o
  10   5  15        0.90       -8.20      8.20 o
  11   5  15       94.00      107.81     11.93 o
   0   6  15        9.44       30.37     10.05 o
   1   6  15       82.00       80.78      5.82 o
   2   6  15     2316.18     2499.95     25.64 o
   3   6  15        1.39       33.19      7.42 o
   4   6  15      149.78      193.46      6.22 o
   5   6  15      455.06      396.42     13.22 o
   6   6  15        0.21       56.08      6.52 o
   7   6  15       52.19       65.15      7.09 o
   8   6  15      153.71      157.09     18.33 o
   9   6  15      255.92      288.68     14.41 o
  10   6  15      133.99       91.63     11.98 o
   1   7  15     2040.97     1822.07     26.80 o
   2   7  15       45.49       33.74      7.35 o
   3   7  15       21.52       14.82      6.31 o
   4   7  15     1105.78     1126.89     26.59 o
   5   7  15      317.48      226.13      8.21 o
   6   7  15      110.35      138.60     12.75 o
   7   7  15       23.22       35.86      9.46 o
   8   7  15      156.02      193.42     10.96 o
   9   7  15       40.57       43.85      9.04 o
   0   8  15       58.14       88.68      9.52 o
   1   8  15       74.81       27.91      7.41 o
   2   8  15      101.39       68.50      7.51 o
   3   8  15       40.08       67.65      7.67 o
   4   8  15        0.33       25.10      6.60 o
   5   8  15      591.14      416.69     20.35 o
   6   8  15      230.05      281.14     15.76 o
   7   8  15      339.71      315.47     26.14 o
   1   9  15        3.16        6.02      7.75 o
   2   9  15      459.66      466.57     21.39 o
   3   9  15      750.01      735.73     25.26 o
   4   9  15      233.92      252.18     13.04 o
   0   0  16     8483.95     7831.32    190.88 o
   1   0  16      403.67      414.07     12.01 o
   2   0  16      906.41     1051.46     35.75 o
   4   0  16      335.74      268.72     10.42 o
   5   0  16     1177.93     1106.73     34.42 o
   6   0  16     1259.13     1333.84     51.35 o
   7   0  16     1784.04     1804.61     57.45 o
   8   0  16      770.00      690.40     45.88 o
   9   0  16      576.21      490.71     24.44 o
  10   0  16     2495.50     2315.18     52.88 o
  11   0  16     1603.51     1795.45     63.70 o
  12   0  16      675.44      642.68     54.00 o
   1   1  16      317.76      387.46     12.49 o
   2   1  16      320.73      504.78     12.41 o
   3   1  16        0.40      151.03      7.06 o
   4   1  16     2707.48     2562.14     23.09 o
   5   1  16     1466.60     1459.11     19.18 o
   6   1  16       52.09      244.50      8.00 o
   7   1  16      849.83      737.92     20.46 o
   8   1  16        4.58       61.13      6.48 o
   9   1  16      140.74      146.09     11.71 o
  10   1  16      156.56      193.90      7.39 o
  11   1  16       96.01       88.63     11.49 o
  12   1  16      172.07      242.54     29.53 o
   0   2  16      162.42      187.67     10.90 o
   1   2  16      521.03      460.36     13.01 o
   2   2  16        3.18       61.14      6.04 o
   3   2  16       42.57       62.86      6.17 o
   4   2  16        2.86       13.00      4.98 o
   5   2  16       56.78       81.73      5.78 o
   6   2  16      950.68      909.83     13.60 o
   7   2  16      329.26      235.42      9.12 o
   8   2  16        6.19       10.66      6.98 o
   9   2  16      437.37      468.46     31.10 o
  10   2  16        0.19       -2.13      9.44 o
  11   2  16       79.07      147.12     18.59 o
  12   2  16       80.85      134.78     26.01 o
   1   3  16       80.53       52.87      5.67 o
   2   3  16     1103.81     1084.03     21.83 o
   3   3  16      231.21      318.71     14.13 o
   4   3  16     1161.79     1206.76     22.28 o
   5   3  16     2415.80     2589.35     43.50 o
   6   3  16        3.89       82.83      7.22 o
   7   3  16     1862.56     1791.84     22.98 o
   8   3  16      599.32      493.08     13.26 o
   9   3  16      882.54      790.47     29.73 o
  10   3  16      764.19      820.76     21.49 o
  11   3  16       84.89      113.20     13.49 o
  12   3  16      100.36      136.79     16.64 o
   0   4  16     4506.96     4292.80     64.96 o
   1   4  16      212.55      198.64      6.87 o
   2   4  16       28.47       27.86      7.09 o
   3   4  16      170.44      285.16      7.12 o
   4   4  16      175.26      209.15     13.39 o
   5   4  16      101.52      261.98     14.77 o
   6   4  16     1690.44     1818.81     22.96 o
   7   4  16      637.85      589.72     15.58 o
   8   4  16      118.55       87.68      7.84 o
   9   4  16      109.01      121.85      7.13 o
  10   4  16      490.03      410.48     20.51 o
  11   4  16      154.13      162.11     16.19 o
   1   5  16      252.01      293.18     14.48 o
   2   5  16      461.77      346.21     12.17 o
   3   5  16      368.17      359.42     12.15 o
   4   5  16       16.51       49.89      8.18 o
   5   5  16       57.19       66.04      9.26 o
   6   5  16      895.42      822.97     18.61 o
   7   5  16        0.97      123.85      8.86 o
   8   5  16      181.28      169.84      7.68 o
   9   5  16      112.89      171.21     14.42 o
  10   5  16       17.47       22.80     12.10 o
   0   6  16      538.95      425.61     16.13 o
   1   6  16      109.15      124.64      6.50 o
   2   6  16      930.88      842.13     16.42 o
   3   6  16      310.41      352.44     10.58 o
   4   6  16      542.92      466.57     14.29 o
   5   6  16      157.37      142.27      8.19 o
   6   6  16      586.80      695.20     17.12 o
   7   6  16      258.55      249.44     12.85 o
   8   6  16       39.29       69.33      7.24 o
   9   6  16      156.76      136.20     16.97 o
   1   7  16        0.84       -3.76      5.57 o
   2   7  16       53.58      164.46      6.86 o
   3   7  16      173.77      183.72      7.00 o
   4   7  16      205.13      185.55     12.94 o
   5   7  16      430.54      446.23     13.17 o
   6   7  16      163.55      154.47      7.02 o
   7   7  16        0.01       33.76     12.91 o
   8   7  16      338.28      332.25     18.06 o
   0   8  16        0.60       20.54     13.27 o
   1   8  16       70.74       35.91      7.84 o
   2   8  16        3.36       36.91      8.04 o
   3   8  16      355.87      337.96     16.05 o
   4   8  16      169.62      155.04     13.73 o
   5   8  16      677.32      602.93     18.07 o
   6   8  16        0.57       47.50     28.82 o
   1   9  16       73.58      112.42      9.12 o
   2   9  16      227.26      226.18     12.20 o
   3   9  16      106.61      144.50     14.42 o
   1   1  17       18.56       65.75      4.07 o
   2   1  17     5835.18     5627.47     94.22 o
   3   1  17        5.94      189.19      8.80 o
   4   1  17       56.84       72.34      4.56 o
   5   1  17       86.36      262.07      9.81 o
   6   1  17      145.80      144.81      7.87 o
   7   1  17     1076.94     1114.26     30.75 o
   8   1  17      542.81      525.48     21.76 o
   9   1  17      703.42      629.06     19.64 o
  10   1  17        3.39       46.12     12.23 o
  11   1  17        0.24        2.24     10.83 o
  12   1  17      126.62      146.46     18.03 o
   0   2  17     2909.09     2776.13     82.30 o
   1   2  17     1739.66     1902.66     35.76 o
   2   2  17      681.00      665.12     20.72 o
   3   2  17      881.22     1037.60     27.28 o
   4   2  17     2930.90     2909.12     42.39 o
   5   2  17      238.55      225.21     14.20 o
   6   2  17      692.71      568.78     12.06 o
   7   2  17        2.75       -5.24      5.62 o
   8   2  17       44.01       31.38      5.99 o
   9   2  17      177.77      244.64     15.49 o
  10   2  17       19.41       17.75      6.29 o
  11   2  17        3.36       62.81     12.19 o
  12   2  17      215.49      228.65     21.17 o
   1   3  17      863.37      740.68     31.09 o
   2   3  17        8.52      259.10     13.52 o
   3   3  17        2.80        9.06      4.73 o
   4   3  17     1304.86     1213.72     21.14 o
   5   3  17      191.39      272.38      8.41 o
   6   3  17      486.01      419.33      9.17 o
   7   3  17      941.46      866.10     24.61 o
   8   3  17      174.48      148.04     11.42 o
   9   3  17      140.37      171.86     10.35 o
  10   3  17       46.78       72.78     11.02 o
  11   3  17      149.63      214.79     24.81 o
   0   4  17     7282.70     6943.53     92.85 o
   1   4  17       41.06      270.44     12.72 o
   2   4  17      164.09      352.98     15.26 o
   3   4  17      348.67      389.14      9.77 o
   4   4  17      456.76      404.51      9.21 o
   5   4  17      324.52      401.86     12.07 o
   6   4  17      149.06      134.89      5.72 o
   7   4  17       52.92       64.35      6.80 o
   8   4  17       10.73       56.33      9.84 o
   9   4  17       12.42       14.33     11.78 o
  10   4  17      144.18      128.93     21.37 o
  11   4  17       28.08       42.45     12.53 o
   1   5  17      262.74      305.66     11.57 o
   2   5  17     1575.65     1518.39     34.09 o
   3   5  17       40.51       75.71     13.60 o
   4   5  17       98.50      192.41     11.19 o
   5   5  17       88.43       74.97      8.72 o
   6   5  17        4.83        7.98      5.50 o
   7   5  17      516.82      529.80     11.48 o
   8   5  17      159.14      197.29     14.31 o
   9   5  17      503.75      441.97     19.30 o
  10   5  17      299.99      254.56     22.75 o
   0   6  17       43.07       47.58     11.16 o
   1   6  17        7.10       21.91      6.42 o
   2   6  17      249.33      211.10      9.57 o
   3   6  17      571.11      512.56     10.37 o
   4   6  17      619.82      702.65     16.54 o
   5   6  17      538.12      527.45     18.47 o
   6   6  17        4.66        0.79      7.19 o
   7   6  17       26.57       70.05     13.23 o
   8   6  17      150.30      172.94     11.74 o
   9   6  17        2.05       25.09     10.01 o
   1   7  17        3.25        1.43      4.93 o
   2   7  17     1355.67     1239.70     22.56 o
   3   7  17      442.29      618.24     19.13 o
   4   7  17      790.63      737.52     32.62 o
   5   7  17        3.90       33.30      7.60 o
   6   7  17      881.32      755.31     40.13 o
   7   7  17       62.42       53.98     11.32 o
   0   8  17      193.60      177.00     20.24 o
   1   8  17      171.07      167.09     11.88 o
   2   8  17        0.20      165.35     10.92 o
   3   8  17        6.10       91.26     16.37 o
   4   8  17      249.58      252.72     17.75 o
   5   8  17       41.56       28.20     11.63 o
   6   8  17       36.73      103.25     16.75 o
   1   9  17      186.34      235.81     16.55 o
   2   9  17      342.00      342.60     17.85 o
   0   0  18     2170.83     2174.45     51.00 o
   1   0  18     2351.97     2468.15     35.13 o
   2   0  18       80.69       80.14     10.42 o
   3   0  18      307.16      402.36     29.55 o
   4   0  18       16.70       24.99      6.40 o
   5   0  18      387.63      464.10     23.12 o
   6   0  18      607.48      571.79     40.35 o
   7   0  18        5.55      185.88     10.82 o
   8   0  18     1182.34     1186.64     50.23 o
   9   0  18     2014.57     2046.21     58.28 o
  10   0  18       68.09       87.07     20.31 o
  11   0  18      207.21      206.63     32.20 o
   1   1  18     1393.57     1214.62     23.91 o
   2   1  18      326.76      679.50     16.09 o
   3   1  18       14.19       50.92      4.26 o
   4   1  18        3.36        2.80      4.62 o
   5   1  18      147.50      470.04     14.39 o
   6   1  18      390.90      399.19     12.48 o
   7   1  18        3.36       19.13      5.52 o
   8   1  18       90.17       82.60      9.72 o
   9   1  18      748.16      756.42     27.32 o
  10   1  18      120.56      153.96     21.79 o
  11   1  18     1005.32     1153.90     37.05 o
   0   2  18      420.71      393.65     22.80 o
   1   2  18       29.66       50.58      5.37 o
   2   2  18      136.93      174.98      7.69 o
   3   2  18      146.19      146.99      7.70 o
   4   2  18       51.85      125.05     16.54 o
   5   2  18      159.30      159.73      7.37 o
   6   2  18       21.52       97.83     12.40 o
   7   2  18       72.18      115.86      9.62 o
   8   2  18        3.06        3.93      9.60 o
   9   2  18      178.13      196.59     20.86 o
  10   2  18       47.19       78.97     15.46 o
  11   2  18       74.19       71.06     12.77 o
   1   3  18       18.42      407.45     14.78 o
   2   3  18       44.31       81.13      6.46 o
   3   3  18      541.59      594.61     23.42 o
   4   3  18       28.49       26.90      9.16 o
   5   3  18       73.87       76.39     14.23 o
   6   3  18      323.71      314.13     10.93 o
   7   3  18      250.60      313.44      9.32 o
   8   3  18      605.57      670.12     14.84 o
   9   3  18      840.70      790.66     23.65 o
  10   3  18      277.46      217.25     17.05 o
  11   3  18      984.89     1041.37     49.86 o
   0   4  18      854.12      673.80     30.64 o
   1   4  18     1894.19     1782.97     38.36 o
   2   4  18      294.70      401.30     16.63 o
   3   4  18      218.22      259.25      8.56 o
   4   4  18       70.02       60.66      3.51 o
   5   4  18       45.35       27.95      6.08 o
   6   4  18       91.59       81.33      8.11 o
   7   4  18       98.33      136.38      6.24 o
   8   4  18        7.94       13.01      5.73 o
   9   4  18      551.67      612.95     17.92 o
  10   4  18       27.04       26.48     11.15 o
   1   5  18       24.03       76.03      8.11 o
   2   5  18        0.35        2.54      6.15 o
   3   5  18       30.43       54.93      6.19 o
   4   5  18      102.89       82.31     12.54 o
   5   5  18      148.87      171.72      8.12 o
   6   5  18      680.67      610.73     12.10 o
   7   5  18      558.91      536.29     16.76 o
   8   5  18      111.50       95.36     16.58 o
   9   5  18        9.87       19.45     11.94 o
   0   6  18      134.08      117.43     17.86 o
   1   6  18      138.01      171.28     16.37 o
   2   6  18       73.35      146.80      7.82 o
   3   6  18       46.26       80.51      8.77 o
   4   6  18        4.50       25.21      7.08 o
   5   6  18      240.47      236.11     12.13 o
   6   6  18        6.70       25.64     17.36 o
   7   6  18       77.67      131.36     17.37 o
   8   6  18      176.13      145.55     20.61 o
   1   7  18      185.06      175.87     11.22 o
   2   7  18       29.78       30.46     11.53 o
   3   7  18       19.17       82.12     13.40 o
   4   7  18       86.86       70.49     15.45 o
   5   7  18        1.26        5.66      9.32 o
   6   7  18       24.40       23.38     15.56 o
   7   7  18        1.23       -0.83      9.99 o
   0   8  18      269.50      260.02     14.40 o
   1   8  18     1384.01     1458.36     36.99 o
   2   8  18       19.71       77.83      8.80 o
   3   8  18       14.96       -8.50      8.50 o
   4   8  18      226.49      216.75     14.91 o
   5   8  18        0.88       12.39     13.94 o
   1   1  19     2733.81     2745.84     61.26 o
   2   1  19      306.44      305.03     12.54 o
   3   1  19     2045.02     1858.84     53.26 o
   4   1  19        2.05       48.96      6.50 o
   5   1  19      293.67      330.15     14.26 o
   6   1  19       39.38       37.83      6.32 o
   7   1  19        1.40       13.09      6.61 o
   8   1  19        0.47        8.41      8.15 o
   9   1  19      411.73      343.08     24.17 o
  10   1  19       29.04       28.39     14.94 o
  11   1  19       44.71       41.39     12.77 o
   0   2  19     1085.41     1014.49     52.65 o
   1   2  19      140.03      185.17     10.45 o
   2   2  19      342.36      597.54     30.67 o
   3   2  19     6221.41     5819.69     93.89 o
   4   2  19      152.89      126.05      9.92 o
   5   2  19      119.30      185.93     15.03 o
   6   2  19       65.62       78.04      6.83 o
   7   2  19      125.07      134.05      6.88 o
   8   2  19      235.52      202.72     10.69 o
   9   2  19      272.33      298.29     17.67 o
  10   2  19      259.54      262.16     14.80 o
  11   2  19      633.18      609.43     26.00 o
   1   3  19       43.25       46.86      7.32 o
   2   3  19      177.55      147.80      8.65 o
   3   3  19        5.47       92.35     14.26 o
   4   3  19        7.17       35.61      9.08 o
   5   3  19      707.17      600.51     21.72 o
   6   3  19        4.81       10.50      6.87 o
   7   3  19      299.12      323.88     14.22 o
   8   3  19       27.08       19.93      8.56 o
   9   3  19        5.03       14.96      9.09 o
  10   3  19       26.67       36.21     10.94 o
   0   4  19      314.69      294.36     41.91 o
   1   4  19     1526.70     1470.44     39.63 o
   2   4  19      487.61      410.25     18.27 o
   3   4  19      625.02      596.46     11.97 o
   4   4  19      190.30      171.96      7.26 o
   5   4  19      743.81      636.37     17.26 o
   6   4  19        0.38      116.13      7.94 o
   7   4  19      599.04      564.29     15.07 o
   8   4  19       20.18       27.71      6.10 o
   9   4  19       18.11      149.15     20.62 o
  10   4  19       28.17       80.90     10.77 o
   1   5  19      999.68     1004.07     25.09 o
   2   5  19      160.76      175.73     10.39 o
   3   5  19     1468.73     1423.86     30.33 o
   4   5  19       68.01      335.38     14.98 o
   5   5  19      588.32      571.83     18.20 o
   6   5  19       44.68       79.68     10.91 o
   7   5  19       21.72       56.24      7.28 o
   8   5  19       17.51       45.43     14.13 o
   9   5  19       38.63       59.00     10.81 o
   0   6  19       22.23        2.82     15.91 o
   1   6  19      346.43      347.29     20.84 o
   2   6  19       78.83      120.47     13.50 o
   3   6  19      348.48      396.56     24.85 o
   4   6  19       15.05       22.84      5.72 o
   5   6  19        4.90       18.68     14.69 o
   6   6  19      135.31      179.32     15.05 o
   7   6  19       79.79      100.68     12.26 o
   8   6  19      384.10      302.12     13.94 o
   1   7  19     1003.05      931.63     17.83 o
   2   7  19      375.89      310.24     21.16 o
   3   7  19       68.64      121.44     12.68 o
   4   7  19        0.40       -0.54     12.98 o
   5   7  19     1055.25     1022.00     35.56 o
   6   7  19       49.88       84.36     14.92 o
   0   8  19       15.45       16.26     10.36 o
   1   8  19      844.45      720.04     28.47 o
   2   8  19       37.59       98.31     10.69 o
   3   8  19      202.14      215.62     12.38 o
   4   8  19        8.47        7.73     11.14 o
   0   0  20     1767.29     1561.16     40.24 o
   1   0  20     1585.89     1803.30     31.02 o
   2   0  20      963.30      993.08     23.96 o
   3   0  20       76.40       89.06     14.05 o
   4   0  20       40.08      206.83     26.76 o
   5   0  20     1045.48     1235.31     70.86 o
   6   0  20      177.79      211.80     13.75 o
   7   0  20       26.61       90.42     15.98 o
   8   0  20       64.13      123.23     23.36 o
   9   0  20        7.79       32.28     20.76 o
  10   0  20      430.90      316.07     21.70 o
  11   0  20      656.47      574.21     31.91 o
   1   1  20      703.43      625.97     24.06 o
   2   1  20        2.44      221.32      9.40 o
   3   1  20      156.40      193.84     15.00 o
   4   1  20       26.77      113.95      7.49 o
   5   1  20     1246.05     1081.29     35.13 o
   6   1  20       97.00      122.25      8.68 o
   7   1  20      178.88      235.17      8.03 o
   8   1  20       55.82       53.32      8.31 o
   9   1  20       11.43       35.06     14.73 o
  10   1  20      541.38      575.87     37.13 o
   0   2  20      313.92      176.19     22.64 o
   1   2  20       42.53       64.97      6.62 o
   2   2  20      272.30      174.21      9.03 o
   3   2  20       71.57      101.53     12.89 o
   4   2  20       38.26       61.15      7.47 o
   5   2  20      157.87      192.52      9.02 o
   6   2  20        2.18       11.76      5.29 o
   7   2  20      260.79      235.70     12.25 o
   8   2  20      132.81      167.77     12.68 o
   9   2  20       75.53      118.78     15.17 o
  10   2  20       19.60       37.32     18.22 o
   1   3  20       34.89       56.83     10.00 o
   2   3  20      308.82      309.44     21.15 o
   3   3  20      516.74      480.71     20.09 o
   4   3  20        1.63       29.08      8.86 o
   5   3  20      599.89      590.65     20.72 o
   6   3  20      377.35      339.38     12.72 o
   7   3  20        7.33       43.59      6.13 o
   8   3  20      246.66      194.58     19.36 o
   9   3  20        0.04       18.24     11.62 o
  10   3  20     1043.60     1074.16     26.82 o
   0   4  20      827.87      899.58     63.07 o
   1   4  20      316.19      313.04     11.18 o
   2   4  20        3.82      124.52     12.04 o
   3   4  20        1.50       84.72     10.57 o
   4   4  20      270.37      290.29     19.60 o
   5   4  20       49.12       87.77      8.81 o
   6   4  20      178.58      187.24      8.92 o
   7   4  20       86.11      127.90     15.87 o
   8   4  20      143.59      162.53     11.35 o
   9   4  20      191.46      202.67     16.09 o
   1   5  20      279.55      316.23     14.25 o
   2   5  20      316.61      257.34     17.88 o
   3   5  20      244.99      236.62     18.20 o
   4   5  20       15.04       15.24      8.36 o
   5   5  20      131.53      152.92      9.25 o
   6   5  20      304.94      366.34     17.23 o
   7   5  20      228.92      228.45     13.17 o
   8   5  20        4.28       13.29     16.58 o
   0   6  20       10.04       -3.03     13.53 o
   1   6  20        2.81       16.21      8.50 o
   2   6  20        0.01       17.35     13.56 o
   3   6  20      441.72      447.48     29.21 o
   4   6  20        0.68       30.15     15.76 o
   5   6  20       55.10       71.44     10.24 o
   6   6  20       32.76       26.35      9.16 o
   7   6  20      244.06      254.79     20.75 o
   1   7  20       28.50       26.09     10.20 o
   2   7  20       15.99        6.75     11.89 o
   3   7  20      157.51      196.93     19.11 o
   4   7  20        0.43       40.17     11.14 o
   5   7  20       79.91      181.63     32.46 o
   0   8  20      370.66      275.17     27.27 o
   1   8  20       40.33       75.44      9.96 o
   2   8  20       20.36       41.55     12.82 o
   1   1  21       27.67       41.98      5.92 o
   2   1  21      834.24      878.77     30.73 o
   3   1  21      121.35      138.35     10.02 o
   4   1  21      246.77      341.81     24.09 o
   5   1  21      450.87      420.59     31.13 o
   6   1  21      686.44      715.46     18.55 o
   7   1  21     1837.42     1758.34     41.36 o
   8   1  21      616.00      634.75     36.56 o
   9   1  21        9.13       32.02     12.51 o
  10   1  21      504.18      472.20     18.36 o
   0   2  21      921.14      842.59     56.50 o
   1   2  21     1890.17     1633.18     55.73 o
   2   2  21      559.16      568.90     22.39 o
   3   2  21        0.07       29.16     11.83 o
   4   2  21      914.48      840.22     26.01 o
   5   2  21      837.38      867.46     28.39 o
   6   2  21      587.34      593.45     22.92 o
   7   2  21       29.37       55.85      8.73 o
   8   2  21       63.15      151.41     10.31 o
   9   2  21       49.68       70.31     17.99 o
  10   2  21       21.61       21.90     14.20 o
   1   3  21       89.36       79.18     12.94 o
   2   3  21       85.59       61.90      6.95 o
   3   3  21      414.72      358.39     19.10 o
   4   3  21        7.04        3.04      7.38 o
   5   3  21      245.39      264.85     17.91 o
   6   3  21       77.15       81.67      7.09 o
   7   3  21      130.49      236.07     20.16 o
   8   3  21       82.09      188.05     10.83 o
   9   3  21      270.68      245.70     15.90 o
   0   4  21      418.10      386.29     25.41 o
   1   4  21      177.57      208.01     13.84 o
   2   4  21      300.95      247.16     11.83 o
   3   4  21       49.51      166.83     13.10 o
   4   4  21      300.05      283.64     11.73 o
   5   4  21      742.61      557.27     30.69 o
   6   4  21      187.11      244.19     12.19 o
   7   4  21      269.63      266.61     21.29 o
   8   4  21      226.35      249.56     28.71 o
   1   5  21       12.31       23.72     10.08 o
   2   5  21      793.53      855.28     23.76 o
   3   5  21      143.94      117.83     10.26 o
   4   5  21      359.09      343.91     14.02 o
   5   5  21       63.70      197.68     15.46 o
   6   5  21      142.76      159.88     21.85 o
   7   5  21      697.58      667.52     25.77 o
   8   5  21      512.50      571.23     24.10 o
   0   6  21        5.98       19.13     26.81 o
   1   6  21      273.88      288.95     22.30 o
   2   6  21      216.53      248.51     19.23 o
   3   6  21      164.16      203.99     11.09 o
   4   6  21        4.69       -9.70      9.70 o
   5   6  21        3.40       48.93     13.05 o
   6   6  21       15.67       36.61     17.47 o
   1   7  21      150.04      119.29      9.66 o
   2   7  21      585.90      548.16     38.45 o
   3   7  21      584.86      466.02     31.35 o
   4   7  21       74.65      174.26     12.29 o
   0   0  22     3869.64     3534.85    130.09 o
   1   0  22     1054.56     1010.80     35.75 o
   2   0  22      388.42      463.20     16.98 o
   3   0  22      477.64      603.05     33.00 o
   4   0  22        0.10       78.61     18.41 o
   5   0  22      223.46      242.89     24.96 o
   6   0  22      870.90      912.02     54.43 o
   7   0  22      226.13      202.11     17.54 o
   8   0  22        0.01       16.11     16.99 o
   9   0  22      236.43      208.46     21.34 o
   1   1  22      392.10      345.19     11.90 o
   2   1  22        3.58       18.45      5.74 o
   3   1  22       78.56       68.14     12.46 o
   4   1  22       41.04       42.83      7.86 o
   5   1  22      293.76      314.92     22.65 o
   6   1  22      113.29      165.59      9.00 o
   7   1  22      271.68      278.56     22.40 o
   8   1  22      267.15      254.19     33.57 o
   9   1  22      101.50      170.22     17.41 o
   0   2  22      242.56      220.90     16.25 o
   1   2  22       27.14       21.55      4.87 o
   2   2  22        0.83       18.17      7.94 o
   3   2  22      155.65      119.22      6.73 o
   4   2  22      181.39      184.30     16.12 o
   5   2  22        0.03       13.15      7.15 o
   6   2  22      232.09      224.63      7.49 o
   7   2  22        5.24       35.18     10.38 o
   8   2  22        0.36      -10.04     10.04 o
   9   2  22       57.00       85.57     22.17 o
   1   3  22       58.77       82.56     11.29 o
   2   3  22      192.58      292.97     15.68 o
   3   3  22      323.15      312.78     20.15 o
   4   3  22      869.92      846.62     17.75 o
   5   3  22      326.22      308.44     13.82 o
   6   3  22        0.83       31.21     21.39 o
   7   3  22      290.11      378.91     17.52 o
   8   3  22       72.60      105.70     12.10 o
   9   3  22        5.22       33.66     15.03 o
   0   4  22      927.35      897.27     26.86 o
   1   4  22      200.56      208.01     16.47 o
   2   4  22        2.16       -2.27     11.27 o
   3   4  22      678.69      694.14     27.18 o
   4   4  22       82.64      133.44     20.37 o
   5   4  22        0.44       36.76     13.22 o
   6   4  22      572.85      550.38     35.06 o
   7   4  22      428.69      409.24     14.98 o
   8   4  22       45.42       89.63     13.64 o
   1   5  22      442.12      359.15     25.70 o
   2   5  22      242.66      277.12     23.62 o
   3   5  22      154.29      211.95     34.20 o
   4   5  22       34.76       87.30     17.53 o
   5   5  22       38.27       35.21     20.10 o
   6   5  22       15.60       -0.88      8.86 o
   7   5  22      149.09      162.45     18.73 o
   0   6  22      135.66      208.11     24.19 o
   1   6  22       21.60       29.61     15.74 o
   2   6  22       47.97       63.45     12.83 o
   3   6  22       87.52       51.75     13.02 o
   4   6  22      222.07      166.57     32.23 o
   5   6  22       34.37       60.31     11.70 o
   1   7  22        0.61      151.40     15.19 o
   2   7  22       90.55       88.02     20.74 o
   1   1  23        0.29        4.92      5.04 o
   2   1  23       41.91       50.09      8.52 o
   3   1  23      138.91      124.91     10.38 o
   4   1  23       76.94      207.71     15.35 o
   5   1  23      405.52      465.82     26.35 o
   6   1  23      771.12      748.65     38.87 o
   7   1  23       44.21       46.93     21.01 o
   8   1  23       50.94       41.40     14.25 o
   9   1  23       69.56       49.76     14.90 o
   0   2  23     1234.35     1142.07     39.38 o
   1   2  23      269.61      211.30     11.02 o
   2   2  23       75.42      169.24     12.71 o
   3   2  23        0.29       54.34     10.80 o
   4   2  23      222.12      273.37     20.70 o
   5   2  23      379.22      435.65     29.23 o
   6   2  23      194.90      274.38     18.37 o
   7   2  23       13.61        9.11     11.61 o
   8   2  23     1015.87     1094.89     28.84 o
   1   3  23       49.03       50.21      7.52 o
   2   3  23      215.33      220.89     17.43 o
   3   3  23      121.27       95.79     13.46 o
   4   3  23       40.13       95.89     13.80 o
   5   3  23      151.12      181.18     15.44 o
   6   3  23       16.53       32.91     10.78 o
   7   3  23       74.54       91.22     11.57 o
   8   3  23       22.43       17.13     13.37 o
   0   4  23       69.20      105.83     27.63 o
   1   4  23       63.13       37.21      9.48 o
   2   4  23       11.04       24.71      9.97 o
   3   4  23       91.44       54.70      8.28 o
   4   4  23      654.44      724.76     18.48 o
   5   4  23      107.18      132.36     14.97 o
   6   4  23        0.05        0.73     15.72 o
   7   4  23       70.35      106.63     12.54 o
   1   5  23       48.73      143.90     14.51 o
   2   5  23        1.55      -11.02     11.02 o
   3   5  23        4.91      123.69     17.14 o
   4   5  23      267.31      281.89     27.54 o
   5   5  23      260.20      316.40     33.03 o
   6   5  23       25.21      121.86     15.72 o
   0   6  23       34.70       41.72     15.26 o
   1   6  23      109.38      153.17     13.49 o
   2   6  23       49.01       43.37     23.02 o
   3   6  23        1.20        8.55     13.27 o
   4   6  23        2.12      113.04     33.77 o
   0   0  24      355.00      266.97     33.58 o
   1   0  24      313.36      261.75     24.74 o
   2   0  24      315.85      384.40     19.40 o
   3   0  24     1517.38     1393.27     35.04 o
   4   0  24        0.08       25.42      6.67 o
   5   0  24        9.41       27.74     25.76 o
   6   0  24       26.38       33.18     12.26 o
   7   0  24       84.27      137.12     18.35 o
   8   0  24       34.75       61.67     22.83 o
   1   1  24      171.58      171.43      7.97 o
   2   1  24       76.54       98.38      8.10 o
   3   1  24      344.98      370.74     20.04 o
   4   1  24      154.81      147.65     16.01 o
   5   1  24        0.71       12.31     12.19 o
   6   1  24      262.88      249.41     23.41 o
   7   1  24      198.29      210.25     25.27 o
   8   1  24      223.12      255.16     22.19 o
   0   2  24      158.84      130.18     24.69 o
   1   2  24      281.54      211.33     11.00 o
   2   2  24        7.07        4.79      7.24 o
   3   2  24       86.93       75.81     15.29 o
   4   2  24       32.56       86.51     12.63 o
   5   2  24      143.74      123.85     12.62 o
   6   2  24        5.54       64.24     12.61 o
   7   2  24      124.65      128.97     22.10 o
   8   2  24        5.61       12.66     11.96 o
   1   3  24      262.86      236.25     15.08 o
   2   3  24      251.67      202.89     13.42 o
   3   3  24      430.05      446.77     30.06 o
   4   3  24       20.37      138.05     17.99 o
   5   3  24       50.87      119.48     13.55 o
   6   3  24      731.55      859.58     28.87 o
   7   3  24        2.18        4.08     11.78 o
   0   4  24      392.12      334.81     37.64 o
   1   4  24        1.54       39.62      9.96 o
   2   4  24       29.66       32.20     13.85 o
   3   4  24      364.57      370.87     17.28 o
   4   4  24       62.94       75.96     13.22 o
   5   4  24       17.32       25.07     19.43 o
   6   4  24        4.48       53.03     13.51 o
   1   5  24      211.74      156.57     15.02 o
   2   5  24       74.01       73.61     16.95 o
   3   5  24        2.83       -6.16     12.14 o
   4   5  24       82.28       83.35     18.92 o
   5   5  24      390.72      320.81     19.27 o
   0   6  24       53.65       84.80     53.41 o
   1   6  24      693.44      642.48     75.59 o
   2   6  24       39.61      126.36     33.62 o
   1   1  25       25.28       44.12      6.70 o
   2   1  25       34.06       38.57      6.99 o
   3   1  25       11.35        2.72      7.39 o
   4   1  25       91.84      121.95     15.60 o
   5   1  25      126.89      179.11     13.68 o
   6   1  25        0.21       -0.44      8.79 o
   7   1  25        1.62       72.73     14.30 o
   0   2  25      424.28      489.08     59.21 o
   1   2  25        3.39       56.19     12.60 o
   2   2  25      135.95      169.68     12.04 o
   3   2  25       35.08       27.36      7.95 o
   4   2  25      284.44      278.03     32.06 o
   5   2  25       15.49       17.04     14.06 o
   6   2  25        9.69       17.11     11.20 o
   7   2  25      268.82      173.56     16.09 o
   1   3  25       74.62      164.04     22.15 o
   2   3  25       31.75       52.28      9.83 o
   3   3  25       22.97       43.54     12.28 o
   4   3  25      177.65      171.12     18.38 o
   5   3  25      213.12      224.74     32.07 o
   6   3  25       85.02      105.14     20.97 o
   0   4  25      160.12      160.30     26.77 o
   1   4  25       63.29       73.79     19.97 o
   2   4  25        3.39       33.32     11.64 o
   3   4  25       52.70        6.14     10.61 o
   4   4  25       84.50       94.98     28.58 o
   5   4  25      172.18      191.57     15.60 o
   1   5  25       14.10        2.33     18.67 o
   2   5  25        2.22       30.23     26.32 o
   3   5  25      110.80      160.02     37.87 o
   0   0  26      326.77      566.01     51.16 o
   1   0  26       35.72      116.26     30.38 o
   2   0  26      303.39      445.48    115.92 o
   3   0  26       61.63      276.87     31.08 o
   4   0  26     1540.13     1594.96     63.69 o
   5   0  26      345.29      298.23     28.81 o
   6   0  26        0.16        8.96     32.56 o
   1   1  26        0.93        2.80     18.29 o
   2   1  26      345.11      342.78     30.77 o
   3   1  26       35.18       69.45      8.98 o
   4   1  26       72.00       70.10     13.94 o
   5   1  26       15.43      110.66     17.76 o
   6   1  26       20.16       76.79     16.42 o
   0   2  26      862.54      806.71     48.79 o
   1   2  26        0.95       69.55     10.57 o
   2   2  26       19.92       38.51     24.09 o
   3   2  26        0.31       35.43     14.34 o
   4   2  26      226.34      250.91     30.75 o
   5   2  26       15.33       86.69     21.98 o
   6   2  26       51.28       62.50     14.58 o
   1   3  26       27.69      140.82     20.03 o
   2   3  26     1058.35     1174.11     34.60 o
   3   3  26       30.76      104.05     23.04 o
   4   3  26        2.78      -12.69     12.69 o
   5   3  26       84.37      119.34     20.73 o
   0   4  26       96.91      138.52     20.08 o
   1   4  26       16.06       68.10     12.33 o
   2   4  26      360.56      362.20     22.74 o
   3   4  26        1.38       16.48     14.13 o
   1   1  27       48.42       38.26     18.00 o
   2   1  27       35.04       96.72     20.26 o
   3   1  27        5.54       22.14     32.24 o
   4   1  27      427.99      531.99     69.93 o
   5   1  27       28.30       56.17     15.64 o
   0   2  27      141.72      161.22     17.02 o
   1   2  27       62.91       87.19     10.36 o
   2   2  27       16.19       19.05      9.48 o
   3   2  27      155.10      215.25     23.76 o
   4   2  27      213.44      231.04     25.62 o
   1   3  27       42.69       37.64      8.90 o
   2   3  27        0.09        6.48     13.80 o
   3   3  27       36.81       43.16     18.95 o
   0   0  28       93.49        3.20     35.18 o
   1   0  28       67.95       -2.58     31.18 o
   2   0  28      619.63      522.79     57.56 o
   3   0  28      567.44      691.03     51.16 o
   1   1  28      127.32      214.32     37.41 o
   2   1  28        8.51       27.27     36.23 o
   3   1  28        0.01       29.30     23.46 o
   0   2  28       97.30       75.05     67.95 o
   1   2  28        9.95       33.87     15.57 o
   2   2  28       48.83       41.38     19.15 o
 
